# Supplementary material for: Based on systematic druggable genome-wide Mendelian randomization identifies therapeutic targets for diabetes
Source: Front Endocrinol (Lausanne). 2024 Jun 10;15:1366290. doi: 10.3389/fendo.2024.1366290 (PMC11194396; doi:10.3389/fendo.2024.1366290)
Supplement: Supplementary file 1 [file Table_1.xlsx]

## Sheet: catalog
Tables	Title
table1	The list of druggable gene symbols used in this study.
table2	Pleiotropy test results of 23 potential diabetes prevention drug targets identified in the dual sample MR phase.
table3	External validation results of FinnGen R9 dataset.
table4	The results of MR analysis on the relationship between the identified "druggable" gene eQTL and T2DM complications.
table5	The results of MR analysis on the relationship between the identified "druggable" gene eQTL and T1DM complications
table6	Information on T2DM biomarkers and data sources.
table7	The results of MR analysis on the relationship between the identified "druggable" gene eQTL and T2DM biomarkers.

## Sheet: table1
Table1: The list of druggable gene symbols used in this study.
Gene-id	Gene
ENSG00000000938	FGR
ENSG00000007908	SELE
ENSG00000007933	FMO3
ENSG00000010932	FMO1
ENSG00000016490	CLCA1
ENSG00000016602	CLCA4
ENSG00000018625	ATP1A2
ENSG00000026751	SLAMF7
ENSG00000049249	TNFRSF9
ENSG00000050628	PTGER3
ENSG00000058085	LAMC2
ENSG00000065243	PKN2
ENSG00000066056	TIE1
ENSG00000067606	PRKCZ
ENSG00000070886	EPHA8
ENSG00000072694	FCGR2B
ENSG00000073756	PTGS2
ENSG00000076258	FMO4
ENSG00000079277	MKNK1
ENSG00000081237	PTPRC
ENSG00000081248	CACNA1S
ENSG00000082482	KCNK2
ENSG00000090020	SLC9A1
ENSG00000092969	TGFB2
ENSG00000094963	FMO2
ENSG00000116141	MARK1
ENSG00000116157	GPX7
ENSG00000116329	OPRD1
ENSG00000116478	HDAC1
ENSG00000116711	PLA2G4A
ENSG00000116783	TNNI3K
ENSG00000116824	CD2
ENSG00000117013	KCNQ4
ENSG00000117020	AKT3
ENSG00000117215	PLA2G2D
ENSG00000117362	APH1A
ENSG00000117400	MPL
ENSG00000117448	AKR1A1
ENSG00000117480	FAAH
ENSG00000117507	FMO6P
ENSG00000117525	F3
ENSG00000117586	TNFSF4
ENSG00000117594	HSD11B1
ENSG00000117601	SERPINC1
ENSG00000117650	NEK2
ENSG00000117676	RPS6KA1
ENSG00000118298	CA14
ENSG00000119535	CSF3R
ENSG00000120949	TNFRSF8
ENSG00000121764	HCRTR1
ENSG00000121933	ADORA3
ENSG00000122420	PTGFR
ENSG00000126067	PSMB2
ENSG00000131686	CA6
ENSG00000131781	FMO5
ENSG00000132681	ATP1A4
ENSG00000133019	CHRM3
ENSG00000133059	DSTYK
ENSG00000133216	EPHB2
ENSG00000134184	GSTM1
ENSG00000134201	GSTM5
ENSG00000134202	GSTM3
ENSG00000134259	NGF
ENSG00000134716	CYP2J2
ENSG00000135766	EGLN1
ENSG00000135821	GLUL
ENSG00000135862	LAMC1
ENSG00000136634	IL10
ENSG00000137975	CLCA2
ENSG00000142583	SLC2A5
ENSG00000142627	EPHA2
ENSG00000142973	CYP4B1
ENSG00000143149	ALDH9A1
ENSG00000143167	GPA33
ENSG00000143171	RXRG
ENSG00000143198	MGST3
ENSG00000143217	PVRL4
ENSG00000143257	NR1I3
ENSG00000143322	ABL2
ENSG00000143365	RORC
ENSG00000143387	CTSK
ENSG00000143398	PIP5K1A
ENSG00000143437	ARNT
ENSG00000143466	IKBKE
ENSG00000143498	TAF1A
ENSG00000143799	PARP1
ENSG00000143801	PSEN2
ENSG00000143819	EPHX1
ENSG00000143839	REN
ENSG00000143851	PTPN7
ENSG00000150337	FCGR1A
ENSG00000153923	CLCA3P
ENSG00000155380	SLC16A1
ENSG00000158748	HTR6
ENSG00000158825	CDA
ENSG00000159164	SV2A
ENSG00000159423	ALDH4A1
ENSG00000160712	IL6R
ENSG00000160716	CHRNB2
ENSG00000160752	FDPS
ENSG00000160789	LMNA
ENSG00000162409	PRKAA2
ENSG00000162434	JAK1
ENSG00000162496	DHRS3
ENSG00000162733	DDR2
ENSG00000162736	NCSTN
ENSG00000163131	CTSS
ENSG00000163349	HIPK1
ENSG00000163393	SLC22A15
ENSG00000163399	ATP1A1
ENSG00000163485	ADORA1
ENSG00000163545	NUAK2
ENSG00000163873	GRIK3
ENSG00000168765	GSTM4
ENSG00000169174	PCSK9
ENSG00000169403	PTAFR
ENSG00000169418	NPR1
ENSG00000169442	CD52
ENSG00000170989	S1PR1
ENSG00000171608	PIK3CD
ENSG00000174175	SELP
ENSG00000175206	NPPA
ENSG00000175756	AURKAIP1
ENSG00000176444	CLK2
ENSG00000177628	GBA
ENSG00000179546	HTR1D
ENSG00000182866	LCK
ENSG00000183317	EPHA10
ENSG00000184371	CSF1
ENSG00000184588	PDE4B
ENSG00000185499	MUC1
ENSG00000186160	CYP4Z1
ENSG00000186827	TNFRSF4
ENSG00000186891	TNFRSF18
ENSG00000187010	RHD
ENSG00000187048	CYP4A11
ENSG00000188257	PLA2G2A
ENSG00000188404	SELL
ENSG00000188641	DPYD
ENSG00000188784	PLA2G2E
ENSG00000188822	CNR2
ENSG00000196188	CTSE
ENSG00000196352	CD55
ENSG00000196517	SLC6A9
ENSG00000196878	LAMB3
ENSG00000198049	AVPR1B
ENSG00000198400	NTRK1
ENSG00000198691	ABCA4
ENSG00000198734	F5
ENSG00000198793	MTOR
ENSG00000203859	HSD3B2
ENSG00000211452	DIO1
ENSG00000213366	GSTM2
ENSG00000243480	AMY2A
ENSG00000004487	KDM1A
ENSG00000008118	CAMK1G
ENSG00000008128	CDK11A
ENSG00000027644	INSRR
ENSG00000049247	UTS2
ENSG00000055732	MCOLN3
ENSG00000057252	SOAT1
ENSG00000066135	KDM4A
ENSG00000070759	TESK2
ENSG00000070831	CDC42
ENSG00000084072	PPIE
ENSG00000097046	CDC7
ENSG00000116171	SCP2
ENSG00000116237	ICMT
ENSG00000116337	AMPD2
ENSG00000116649	SRM
ENSG00000116748	AMPD1
ENSG00000116882	HAO2
ENSG00000117009	KMO
ENSG00000117152	RGS4
ENSG00000117266	CDK18
ENSG00000117298	ECE1
ENSG00000117308	GALE
ENSG00000117394	SLC2A1
ENSG00000117834	SLC5A9
ENSG00000118194	TNNT2
ENSG00000121774	KHDRBS1
ENSG00000127472	PLA2G5
ENSG00000132196	HSD17B7
ENSG00000132906	CASP9
ENSG00000133056	PIK3C2B
ENSG00000134216	CHIA
ENSG00000134242	PTPN22
ENSG00000134684	YARS
ENSG00000137948	BRDT
ENSG00000142619	PADI3
ENSG00000142623	PADI1
ENSG00000142657	PGD
ENSG00000142733	MAP3K6
ENSG00000142875	PRKACB
ENSG00000142920	ADC
ENSG00000142949	PTPRF
ENSG00000143224	PPOX
ENSG00000143384	MCL1
ENSG00000143393	PI4KB
ENSG00000143479	DYRK3
ENSG00000143603	KCNN3
ENSG00000143627	PKLR
ENSG00000143776	CDC42BPA
ENSG00000151414	NEK7
ENSG00000152904	GGPS1
ENSG00000157184	CPT2
ENSG00000158786	PLA2G2F
ENSG00000158859	ADAMTS4
ENSG00000162383	SLC1A7
ENSG00000162438	CTRC
ENSG00000162551	ALPL
ENSG00000162692	VCAM1
ENSG00000162711	NLRP3
ENSG00000162728	KCNJ9
ENSG00000162889	MAPKAPK2
ENSG00000162909	CAPN2
ENSG00000163050	ADCK3
ENSG00000171517	LPAR3
ENSG00000171960	PPIH
ENSG00000173846	PLK3
ENSG00000174876	AMY1B
ENSG00000176393	RNPEP
ENSG00000177272	KCNA3
ENSG00000177606	JUN
ENSG00000177954	RPS27
ENSG00000179163	FUCA1
ENSG00000184007	PTP4A2
ENSG00000187733	AMY1C
ENSG00000187980	PLA2G2C
ENSG00000196482	ESRRG
ENSG00000198161	PPIAL4C
ENSG00000198626	RYR2
ENSG00000203857	HSD3B1
ENSG00000236334	PPIAL4G
ENSG00000237763	AMY1A
ENSG00000240038	AMY2B
ENSG00000248333	CDK11B
ENSG00000255854	PPIAL4B
ENSG00000255963	PPIAL4A
ENSG00000256374	PPIAL4D
ENSG00000000971	CFH
ENSG00000009724	MASP2
ENSG00000042781	USH2A
ENSG00000058668	ATP2B4
ENSG00000060718	COL11A1
ENSG00000069702	TGFBR3
ENSG00000073754	CD5L
ENSG00000080910	CFHR2
ENSG00000083444	PLOD1
ENSG00000116147	TNR
ENSG00000116183	PAPPA2
ENSG00000116489	CAPZA1
ENSG00000116678	LEPR
ENSG00000116785	CFHR3
ENSG00000116815	CD58
ENSG00000116833	NR5A2
ENSG00000116962	NID1
ENSG00000116996	ZP4
ENSG00000117090	SLAMF1
ENSG00000117091	CD48
ENSG00000117122	MFAP2
ENSG00000117281	CD160
ENSG00000117322	CR2
ENSG00000117335	CD46
ENSG00000118729	CASQ2
ENSG00000120332	TNN
ENSG00000120937	NPPB
ENSG00000122223	CD244
ENSG00000122224	LY9
ENSG00000123838	C4BPA
ENSG00000123843	C4BPB
ENSG00000126091	ST3GAL3
ENSG00000132693	CRP
ENSG00000132704	FCRL2
ENSG00000132855	ANGPTL3
ENSG00000133048	CHI3L1
ENSG00000133063	CHIT1
ENSG00000134247	PTGFRN
ENSG00000134250	NOTCH2
ENSG00000134365	CFHR4
ENSG00000134376	CRB1
ENSG00000134389	CFHR5
ENSG00000135750	KCNK1
ENSG00000142224	IL19
ENSG00000142606	MMEL1
ENSG00000142615	CELA2A
ENSG00000143119	CD53
ENSG00000143125	PROK1
ENSG00000143196	DPT
ENSG00000143226	FCGR2A
ENSG00000143278	F13B
ENSG00000143297	FCRL5
ENSG00000143321	HDGF
ENSG00000143556	S100A7
ENSG00000143641	GALNT2
ENSG00000153029	MR1
ENSG00000157193	LRP8
ENSG00000157873	TNFRSF14
ENSG00000158714	SLAMF8
ENSG00000158887	MPZ
ENSG00000159166	LAD1
ENSG00000160856	FCRL3
ENSG00000162490	DRAXIN
ENSG00000162552	WNT4
ENSG00000162572	SCNN1D
ENSG00000162631	NTNG1
ENSG00000162687	KCNT2
ENSG00000162694	EXTL2
ENSG00000162706	CADM3
ENSG00000162729	IGSF8
ENSG00000162739	SLAMF6
ENSG00000162745	OLFML2B
ENSG00000162836	ACP6
ENSG00000162891	IL20
ENSG00000162892	IL24
ENSG00000163479	SSR2
ENSG00000163534	FCRL1
ENSG00000169231	THBS3
ENSG00000169242	EFNA1
ENSG00000170498	KISS1
ENSG00000171502	COL24A1
ENSG00000171812	COL8A2
ENSG00000172260	NEGR1
ENSG00000174059	CD34
ENSG00000174348	PODN
ENSG00000177807	KCNJ10
ENSG00000178096	BOLA1
ENSG00000179002	TAS1R2
ENSG00000179639	FCER1A
ENSG00000179914	ITLN1
ENSG00000180875	GREM2
ENSG00000181036	FCRL6
ENSG00000183682	BMP8A
ENSG00000184599	FAM19A3
ENSG00000186510	CLCNKA
ENSG00000188157	AGRN
ENSG00000188672	RHCE
ENSG00000188770	OPTC
ENSG00000188783	PRELP
ENSG00000197721	CR1L
ENSG00000198821	CD247
ENSG00000203710	CR1
ENSG00000203747	FCGR3A
ENSG00000213088	DARC
ENSG00000215704	CELA2B
ENSG00000215788	TNFRSF25
ENSG00000215853	RPTN
ENSG00000244414	CFHR1
ENSG00000244682	FCGR2C
ENSG00000021852	C8B
ENSG00000028137	TNFRSF1B
ENSG00000034971	MYOC
ENSG00000044012	GUCA2B
ENSG00000049089	COL9A2
ENSG00000049239	H6PD
ENSG00000054277	OPN3
ENSG00000064886	CHI3L2
ENSG00000065978	YBX1
ENSG00000066294	CD84
ENSG00000076321	KLHL20
ENSG00000077522	ACTN2
ENSG00000081985	IL12RB2
ENSG00000084636	COL16A1
ENSG00000085465	OVGP1
ENSG00000086015	MAST2
ENSG00000116194	ANGPTL1
ENSG00000116260	QSOX1
ENSG00000116396	KCNC4
ENSG00000116679	IVNS1ABP
ENSG00000116690	PRG4
ENSG00000116774	OLFML3
ENSG00000116977	LGALS8
ENSG00000116985	BMP8B
ENSG00000117151	CTBS
ENSG00000117153	KLHL12
ENSG00000117385	LEPRE1
ENSG00000117407	ARTN
ENSG00000117560	FASLG
ENSG00000117691	NENF
ENSG00000117862	TXNDC12
ENSG00000118733	OLFM3
ENSG00000122176	FMOD
ENSG00000122218	COPA
ENSG00000125703	ATG4C
ENSG00000127129	EDN2
ENSG00000130768	SMPDL3B
ENSG00000131238	PPT1
ENSG00000131910	NR0B2
ENSG00000132185	FCRLA
ENSG00000132692	BCAN
ENSG00000132702	HAPLN2
ENSG00000132703	APCS
ENSG00000133067	LGR6
ENSG00000134193	REG4
ENSG00000134200	TSHB
ENSG00000134245	WNT2B
ENSG00000134256	CD101
ENSG00000135744	AGT
ENSG00000142748	FCN3
ENSG00000142798	HSPG2
ENSG00000142871	CYR61
ENSG00000142892	PIGK
ENSG00000142910	TINAGL1
ENSG00000143105	KCNA10
ENSG00000143106	PSMA5
ENSG00000143126	CELSR2
ENSG00000143127	ITGA10
ENSG00000143147	GPR161
ENSG00000143153	ATP1B1
ENSG00000143162	CREG1
ENSG00000143184	XCL1
ENSG00000143185	XCL2
ENSG00000143341	HMCN1
ENSG00000143367	TUFT1
ENSG00000143369	ECM1
ENSG00000143382	ADAMTSL4
ENSG00000143473	KCNH1
ENSG00000143546	S100A8
ENSG00000143630	HCN3
ENSG00000143674	MLK4
ENSG00000143768	LEFTY2
ENSG00000143816	WNT9A
ENSG00000152332	UHMK1
ENSG00000153898	MCOLN2
ENSG00000154342	WNT3A
ENSG00000154358	OBSCN
ENSG00000156097	GPR61
ENSG00000157131	C8A
ENSG00000158292	GPR153
ENSG00000158473	CD1D
ENSG00000158477	CD1A
ENSG00000158481	CD1C
ENSG00000158485	CD1B
ENSG00000158488	CD1E
ENSG00000158747	NBL1
ENSG00000158769	F11R
ENSG00000158828	PINK1
ENSG00000158874	APOA2
ENSG00000159189	C1QC
ENSG00000159377	PSMB4
ENSG00000159527	PGLYRP3
ENSG00000160097	FNDC5
ENSG00000162365	CYP4A22
ENSG00000162413	KLHL21
ENSG00000162510	MATN1
ENSG00000162526	TSSK3
ENSG00000162604	TM2D1
ENSG00000162747	FCGR3B
ENSG00000162813	BPNT1
ENSG00000162896	PIGR
ENSG00000162897	FCAMR
ENSG00000163041	H3F3A
ENSG00000163218	PGLYRP4
ENSG00000163220	S100A9
ENSG00000163221	S100A12
ENSG00000163382	APOA1BP
ENSG00000163518	FCRL4
ENSG00000169218	RSPO1
ENSG00000169962	TAS1R3
ENSG00000170075	GPR37L1
ENSG00000170128	GPR25
ENSG00000171385	KCND3
ENSG00000171603	CLSTN1
ENSG00000171819	ANGPTL7
ENSG00000172410	INSL5
ENSG00000173080	RXFP4
ENSG00000173369	C1QB
ENSG00000173372	C1QA
ENSG00000173662	TAS1R1
ENSG00000174950	CD164L2
ENSG00000175087	PDIK1L
ENSG00000175793	SFN
ENSG00000177301	KCNA2
ENSG00000177535	OR2B11
ENSG00000179403	VWA1
ENSG00000180708	OR10K2
ENSG00000181656	GPR88
ENSG00000181773	GPR3
ENSG00000182217	HIST2H4B
ENSG00000182783	OR2T29
ENSG00000183310	OR2T34
ENSG00000183520	UTP11L
ENSG00000183598	HIST2H3D
ENSG00000183941	HIST2H4A
ENSG00000184022	OR2T10
ENSG00000184144	CNTN2
ENSG00000184908	CLCNKB
ENSG00000185483	ROR1
ENSG00000186092	OR4F5
ENSG00000186377	CYP4X1
ENSG00000187554	TLR5
ENSG00000187608	ISG15
ENSG00000187730	GABRD
ENSG00000187961	KLHL17
ENSG00000188782	CATSPER4
ENSG00000189171	S100A13
ENSG00000196182	STK40
ENSG00000196539	OR2T3
ENSG00000197106	SLC6A17
ENSG00000197273	GUCA2A
ENSG00000197429	IPP
ENSG00000198216	CACNA1E
ENSG00000203661	OR2T5
ENSG00000203737	GPR52
ENSG00000203811	HIST2H3C
ENSG00000203852	HIST2H3A
ENSG00000213240	NOTCH2NL
ENSG00000221888	OR1C1
ENSG00000241563	CORT
ENSG00000242252	BGLAP
ENSG00000243364	EFNA4
ENSG00000243709	LEFTY1
ENSG00000244038	DDOST
ENSG00000011566	MAP4K3
ENSG00000013441	CLK1
ENSG00000021826	CPS1
ENSG00000028116	VRK2
ENSG00000049319	SRD5A2
ENSG00000064012	CASP8
ENSG00000064989	CALCRL
ENSG00000068024	HDAC4
ENSG00000071054	MAP4K4
ENSG00000073734	ABCB11
ENSG00000073737	DHRS9
ENSG00000078098	FAP
ENSG00000080293	SCTR
ENSG00000081320	STK17B
ENSG00000084674	APOB
ENSG00000091436	MLTK
ENSG00000115008	IL1A
ENSG00000115085	ZAP70
ENSG00000115159	GPD2
ENSG00000115170	ACVR1
ENSG00000115221	ITGB6
ENSG00000115232	ITGA4
ENSG00000115310	RTN4
ENSG00000115353	TACR1
ENSG00000115414	FN1
ENSG00000115486	GGCX
ENSG00000115526	CHST10
ENSG00000115590	IL1R2
ENSG00000115594	IL1R1
ENSG00000115657	ABCB6
ENSG00000115661	STK16
ENSG00000115694	STK25
ENSG00000115705	TPO
ENSG00000115758	ODC1
ENSG00000115825	PRKD3
ENSG00000115884	SDC1
ENSG00000115977	AAK1
ENSG00000116106	EPHA4
ENSG00000119004	CYP20A1
ENSG00000119772	DNMT3A
ENSG00000119782	FKBP1B
ENSG00000119888	EPCAM
ENSG00000121966	CXCR4
ENSG00000125538	IL1B
ENSG00000125551	PLGLB2
ENSG00000128655	PDE11A
ENSG00000132329	RAMP1
ENSG00000134318	ROCK2
ENSG00000135902	CHRND
ENSG00000135914	HTR2B
ENSG00000135929	CYP27A1
ENSG00000136531	SCN2A
ENSG00000136546	SCN7A
ENSG00000138039	LHCGR
ENSG00000138061	CYP1B1
ENSG00000138074	SLC5A6
ENSG00000138356	AOX1
ENSG00000138379	MSTN
ENSG00000138435	CHRNA1
ENSG00000138448	ITGAV
ENSG00000138449	SLC40A1
ENSG00000144230	GPR17
ENSG00000144285	SCN1A
ENSG00000144481	TRPM8
ENSG00000150540	HNMT
ENSG00000151665	PIGF
ENSG00000151694	ADAM17
ENSG00000153208	MERTK
ENSG00000153253	SCN3A
ENSG00000158125	XDH
ENSG00000163235	TGFA
ENSG00000163464	CXCR1
ENSG00000163586	FABP1
ENSG00000163599	CTLA4
ENSG00000163600	ICOS
ENSG00000167165	UGT1A6
ENSG00000169432	SCN9A
ENSG00000169967	MAP3K2
ENSG00000170820	FSHR
ENSG00000171094	ALK
ENSG00000171132	PRKCE
ENSG00000171303	KCNK3
ENSG00000171848	RRM2
ENSG00000176601	MAP3K19
ENSG00000178562	CD28
ENSG00000178568	ERBB4
ENSG00000178623	GPR35
ENSG00000179921	GPBAR1
ENSG00000180871	CXCR2
ENSG00000188389	PDCD1
ENSG00000196811	CHRNG
ENSG00000197635	DPP4
ENSG00000198203	SULT1C2
ENSG00000222040	ADRA2B
ENSG00000240224	UGT1A5
ENSG00000241119	UGT1A9
ENSG00000241635	UGT1A8
ENSG00000242366	UGT1A1
ENSG00000242515	UGT1A10
ENSG00000243135	UGT1A3
ENSG00000244122	UGT1A7
ENSG00000244474	UGT1A4
ENSG00000055332	EIF2AK2
ENSG00000071909	MYO3B
ENSG00000074047	GLI2
ENSG00000084774	CAD
ENSG00000091428	RAPGEF4
ENSG00000114999	TTL
ENSG00000115233	PSMD14
ENSG00000115252	PDE1A
ENSG00000115415	STAT1
ENSG00000115457	IGFBP2
ENSG00000115461	IGFBP5
ENSG00000115665	SLC5A7
ENSG00000115687	PASK
ENSG00000115828	QPCT
ENSG00000115919	KYNU
ENSG00000116016	EPAS1
ENSG00000116039	ATP6V1B1
ENSG00000121989	ACVR2A
ENSG00000123992	DNPEP
ENSG00000135898	GPR55
ENSG00000138030	KHK
ENSG00000138032	PPM1B
ENSG00000138363	ATIC
ENSG00000138395	CDK15
ENSG00000138398	PPIG
ENSG00000143727	ACP1
ENSG00000143933	CALM2
ENSG00000144407	PTH2R
ENSG00000144476	ACKR3
ENSG00000144579	CTDSP1
ENSG00000152256	PDK1
ENSG00000152689	RASGRP3
ENSG00000153201	RANBP2
ENSG00000153234	NR4A2
ENSG00000162881	OXER1
ENSG00000163286	ALPPL2
ENSG00000163295	ALPI
ENSG00000163482	STK36
ENSG00000168397	ATG4B
ENSG00000169618	PROKR1
ENSG00000171865	RNASEH1
ENSG00000172071	EIF2AK3
ENSG00000184611	KCNH7
ENSG00000198380	GFPT1
ENSG00000198586	TLK1
ENSG00000198648	STK39
ENSG00000204217	BMPR2
ENSG00000240344	PPIL3
ENSG00000003436	TFPI
ENSG00000049323	LTBP1
ENSG00000071073	MGAT4A
ENSG00000071677	PRLH
ENSG00000081052	COL4A4
ENSG00000091409	ITGA6
ENSG00000115009	CCL20
ENSG00000115138	POMC
ENSG00000115263	GCG
ENSG00000115380	EFEMP1
ENSG00000115596	WNT6
ENSG00000115602	IL1RL1
ENSG00000115604	IL18R1
ENSG00000115607	IL18RAP
ENSG00000115718	PROC
ENSG00000115850	LCT
ENSG00000115956	PLEK
ENSG00000123610	TNFAIP6
ENSG00000125571	IL37
ENSG00000130508	PXDN
ENSG00000132031	MATN3
ENSG00000135925	WNT10A
ENSG00000135960	EDAR
ENSG00000136688	IL36G
ENSG00000136689	IL1RN
ENSG00000136695	IL36RN
ENSG00000136696	IL36B
ENSG00000136697	IL1F10
ENSG00000143869	GDF7
ENSG00000143870	PDIA6
ENSG00000144339	TMEFF2
ENSG00000150938	CRIM1
ENSG00000153246	PLA2R1
ENSG00000153563	CD8A
ENSG00000155657	TTN
ENSG00000162998	FRZB
ENSG00000163083	INHBB
ENSG00000163217	BMP10
ENSG00000163273	NPPC
ENSG00000163359	COL6A3
ENSG00000163501	IHH
ENSG00000169006	NTSR2
ENSG00000169031	COL4A3
ENSG00000169605	GKN1
ENSG00000171951	SCG2
ENSG00000172116	CD8B
ENSG00000175874	CREG2
ENSG00000179915	NRXN1
ENSG00000183607	GKN2
ENSG00000187123	LYPD6
ENSG00000003137	CYP26B1
ENSG00000054219	LY75
ENSG00000054356	PTPRN
ENSG00000063660	GPC1
ENSG00000072080	SPP2
ENSG00000072195	SPEG
ENSG00000075886	TUBA3D
ENSG00000079150	FKBP7
ENSG00000114923	SLC4A3
ENSG00000114948	ADAM23
ENSG00000115216	NRBP1
ENSG00000115318	LOXL3
ENSG00000115386	REG1A
ENSG00000115474	KCNJ13
ENSG00000115523	GNLY
ENSG00000115598	IL1RL2
ENSG00000116005	PCYOX1
ENSG00000116031	CD207
ENSG00000118640	VAMP8
ENSG00000119147	C2orf40
ENSG00000119737	GPR75
ENSG00000119771	KLHL29
ENSG00000123612	ACVR1C
ENSG00000123999	INHA
ENSG00000127824	TUBA4A
ENSG00000135617	PRADC1
ENSG00000135919	SERPINE2
ENSG00000135973	GPR45
ENSG00000136698	CFC1
ENSG00000136731	UGGT1
ENSG00000136732	GYPC
ENSG00000138028	CGREF1
ENSG00000138080	EMILIN1
ENSG00000138085	ATRAID
ENSG00000143954	REG3G
ENSG00000144115	THNSL2
ENSG00000144119	C1QL2
ENSG00000144152	FBLN7
ENSG00000144191	CNGA3
ENSG00000144214	LYG1
ENSG00000144381	HSPD1
ENSG00000144452	ABCA12
ENSG00000152086	TUBA3E
ENSG00000156973	PDE6D
ENSG00000162975	KCNF1
ENSG00000162989	KCNJ3
ENSG00000163170	BOLA3
ENSG00000163283	ALPP
ENSG00000163794	UCN
ENSG00000168427	KLHL30
ENSG00000168542	COL3A1
ENSG00000168878	SFTPB
ENSG00000169679	BUB1
ENSG00000170745	KCNS3
ENSG00000171126	KCNG3
ENSG00000171596	NMUR1
ENSG00000172016	REG3A
ENSG00000172023	REG1B
ENSG00000173302	GPR148
ENSG00000175497	DPP10
ENSG00000178602	OTOS
ENSG00000182389	CACNB4
ENSG00000182698	RESP18
ENSG00000183281	PLGLB1
ENSG00000183671	GPR1
ENSG00000183840	GPR39
ENSG00000184261	KCNK12
ENSG00000185674	LYG2
ENSG00000196834	POTEI
ENSG00000204262	COL5A2
ENSG00000204640	NMS
ENSG00000205111	CDKL4
ENSG00000205221	VIT
ENSG00000211592	IGKC
ENSG00000211598	IGKV4-1
ENSG00000211599	IGKV5-2
ENSG00000211619	IGKV2-40
ENSG00000211633	IGKV1D-42
ENSG00000213160	KLHL23
ENSG00000224041	IGKV3D-15
ENSG00000239951	IGKV3-20
ENSG00000241244	IGKV1D-16
ENSG00000241351	IGKV3-11
ENSG00000241399	CD302
ENSG00000242371	IGKV1-39
ENSG00000243063	IGKV3-7
ENSG00000243238	IGKV2-30
ENSG00000243264	IGKV2D-29
ENSG00000243466	IGKV1-5
ENSG00000244437	IGKV3-15
ENSG00000251039	IGKV2D-40
ENSG00000251546	IGKV1D-39
ENSG00000007402	CACNA2D2
ENSG00000010322	NISCH
ENSG00000036828	CASR
ENSG00000044524	EPHA3
ENSG00000051382	PIK3CB
ENSG00000061938	TNK2
ENSG00000065534	MYLK
ENSG00000066405	CLDN18
ENSG00000072274	TFRC
ENSG00000073803	MAP3K13
ENSG00000075651	PLD1
ENSG00000077092	RARB
ENSG00000077097	TOP2B
ENSG00000080224	EPHA6
ENSG00000082701	GSK3B
ENSG00000082781	ITGB5
ENSG00000090402	SI
ENSG00000090534	THPO
ENSG00000091181	IL5RA
ENSG00000091972	CD200
ENSG00000114013	CD86
ENSG00000114124	GRK7
ENSG00000114200	BCHE
ENSG00000114770	ABCC5
ENSG00000114859	CLCN2
ENSG00000121594	CD80
ENSG00000121807	CCR2
ENSG00000121853	GHSR
ENSG00000121879	PIK3CA
ENSG00000131389	SLC6A6
ENSG00000132155	RAF1
ENSG00000132170	PPARG
ENSG00000144671	SLC22A14
ENSG00000144852	NR1I2
ENSG00000144891	AGTR1
ENSG00000151090	THRB
ENSG00000151577	DRD3
ENSG00000152601	MBNL1
ENSG00000154310	TNIK
ENSG00000154928	EPHB1
ENSG00000157005	SST
ENSG00000157017	GHRL
ENSG00000157103	SLC6A1
ENSG00000157388	CACNA1D
ENSG00000160791	CCR5
ENSG00000160801	PTH1R
ENSG00000163406	SLC15A2
ENSG00000163513	TGFBR2
ENSG00000163517	HDAC11
ENSG00000163558	PRKCI
ENSG00000163673	DCLK3
ENSG00000163823	CCR1
ENSG00000163932	PRKCD
ENSG00000164078	MST1R
ENSG00000164082	GRM2
ENSG00000168356	SCN11A
ENSG00000169313	P2RY12
ENSG00000172037	LAMB2
ENSG00000172940	SLC22A13
ENSG00000173175	ADCY5
ENSG00000173585	CCR9
ENSG00000174640	SLCO2A1
ENSG00000175040	CHST2
ENSG00000178035	IMPDH2
ENSG00000178084	HTR3C
ENSG00000178467	P4HTM
ENSG00000179097	HTR1F
ENSG00000180370	PAK2
ENSG00000180432	CYP8B1
ENSG00000180767	CHST13
ENSG00000180914	OXTR
ENSG00000182580	EPHB3
ENSG00000183813	CCR4
ENSG00000183873	SCN5A
ENSG00000185313	SCN10A
ENSG00000186038	HTR3E
ENSG00000186090	HTR3D
ENSG00000196549	MME
ENSG00000196639	HRH1
ENSG00000233276	GPX1
ENSG00000239732	TLR9
ENSG00000241186	TDGF1
ENSG00000014257	ACPP
ENSG00000041880	PARP3
ENSG00000074416	MGLL
ENSG00000114166	KAT2B
ENSG00000114491	UMPS
ENSG00000114670	NEK11
ENSG00000114738	MAPKAPK3
ENSG00000114739	ACVR2B
ENSG00000114812	VIPR1
ENSG00000114854	TNNC1
ENSG00000114857	NKTR
ENSG00000114904	NEK4
ENSG00000121858	TNFSF10
ENSG00000132164	SLC6A11
ENSG00000134072	CAMK1
ENSG00000138468	SENP7
ENSG00000144959	NCEH1
ENSG00000153002	CPB1
ENSG00000163751	CPA3
ENSG00000163788	SNRK
ENSG00000163931	TKT
ENSG00000164045	CDC25A
ENSG00000168036	CTNNB1
ENSG00000168329	CX3CR1
ENSG00000169860	P2RY1
ENSG00000170266	GLB1
ENSG00000172939	OXSR1
ENSG00000173366
ENSG00000174738	NR1D2
ENSG00000175054	ATR
ENSG00000177463	NR2C2
ENSG00000178700	DHFRL1
ENSG00000179934	CCR8
ENSG00000183625	CCR3
ENSG00000187098	MITF
ENSG00000196277	GRM7
ENSG00000197763	TXNRD3
ENSG00000198829	SUCNR1
ENSG00000010319	SEMA3G
ENSG00000012223	LTF
ENSG00000047457	CP
ENSG00000055955	ITIH4
ENSG00000055957	ITIH1
ENSG00000068001	HYAL2
ENSG00000073849	ST6GAL1
ENSG00000078081	LAMP3
ENSG00000090539	CHRD
ENSG00000091513	TF
ENSG00000091986	CCDC80
ENSG00000113889	KNG1
ENSG00000113905	HRG
ENSG00000114251	WNT5A
ENSG00000114279	FGF12
ENSG00000114378	HYAL1
ENSG00000114698	PLSCR4
ENSG00000134121	CHL1
ENSG00000144455	SUMF1
ENSG00000144619	CNTN4
ENSG00000144668	ITGA9
ENSG00000144724	PTPRG
ENSG00000144810	COL8A1
ENSG00000144857	BOC
ENSG00000144935	TRPC1
ENSG00000150995	ITPR1
ENSG00000153283	CD96
ENSG00000154764	WNT7A
ENSG00000157087	ATP2B2
ENSG00000157093	LYZL4
ENSG00000160145	KALRN
ENSG00000162267	ITIH3
ENSG00000163389	POGLUT1
ENSG00000163520	FBLN2
ENSG00000163606	CD200R1
ENSG00000163638	ADAMTS9
ENSG00000163687	DNASE1L3
ENSG00000163710	PCOLCE2
ENSG00000163902	RPN1
ENSG00000164050	PLXNB1
ENSG00000168811	IL12A
ENSG00000169814	BTD
ENSG00000173531	MST1
ENSG00000181092	ADIPOQ
ENSG00000186792	HYAL3
ENSG00000187094	CCK
ENSG00000188729	OSTN
ENSG00000188958	UTS2B
ENSG00000196083	IL1RAP
ENSG00000001617	SEMA3F
ENSG00000008300	CELSR3
ENSG00000017260	ATP2C1
ENSG00000056736	IL17RB
ENSG00000069849	ATP1B3
ENSG00000071282	LMCD1
ENSG00000081148	IMPG2
ENSG00000090520	DNAJB11
ENSG00000114204	SERPINI2
ENSG00000114270	COL7A1
ENSG00000114646	CSPG5
ENSG00000114648	KLHL18
ENSG00000114796	KLHL24
ENSG00000121797	CCRL2
ENSG00000127241	MASP1
ENSG00000129048	ACKR4
ENSG00000132182	NUP210
ENSG00000134070	IRAK2
ENSG00000138271	GPR87
ENSG00000144648	ACKR2
ENSG00000144847	IGSF11
ENSG00000144908	ALDH1L1
ENSG00000145040	UCN2
ENSG00000145050	MANF
ENSG00000145113	MUC4
ENSG00000145192	AHSG
ENSG00000154165	GPR15
ENSG00000154175	ABI3BP
ENSG00000157119	KLHL40
ENSG00000157150	TIMP4
ENSG00000157445	CACNA2D3
ENSG00000163376	KBTBD8
ENSG00000163377	FAM19A4
ENSG00000163421	PROK2
ENSG00000163430	FSTL1
ENSG00000163491	NEK10
ENSG00000163515	RETNLB
ENSG00000163536	SERPINI1
ENSG00000163661	PTX3
ENSG00000163701	IL17RE
ENSG00000163702	IL17RC
ENSG00000163704	PRRT3
ENSG00000163746	PLSCR2
ENSG00000163785	RYK
ENSG00000163814	CDCP1
ENSG00000163815	CLEC3B
ENSG00000163817	SLC6A20
ENSG00000163898	LIPH
ENSG00000163914	RHO
ENSG00000163975	MFI2
ENSG00000164047	CAMP
ENSG00000164076	CAMKV
ENSG00000168038	ULK4
ENSG00000168827	GFM1
ENSG00000169704	GP9
ENSG00000169760	NLGN1
ENSG00000169908	TM4SF1
ENSG00000170017	ALCAM
ENSG00000170275	CRTAP
ENSG00000170837	GPR27
ENSG00000170893	TRH
ENSG00000172215	CXCR6
ENSG00000172578	KLHL6
ENSG00000172752	COL6A5
ENSG00000173402	DAG1
ENSG00000173578	XCR1
ENSG00000173702	MUC13
ENSG00000173890	GPR160
ENSG00000174564	IL20RB
ENSG00000174944	P2RY14
ENSG00000174946	GPR171
ENSG00000174948	GPR149
ENSG00000175928	LRRN1
ENSG00000177707	PVRL3
ENSG00000178732	GP5
ENSG00000178772	CPN2
ENSG00000180929	GPR62
ENSG00000181631	P2RY13
ENSG00000182447	OTOL1
ENSG00000183185	GABRR3
ENSG00000183662	FAM19A1
ENSG00000183960	KCNH8
ENSG00000184500	PROS1
ENSG00000186265	BTLA
ENSG00000187715	KBTBD12
ENSG00000188313	PLSCR1
ENSG00000189058	APOD
ENSG00000196455	PIK3R4
ENSG00000196776	CD47
ENSG00000197953	AADACL2
ENSG00000206384	COL6A6
ENSG00000206561	COLQ
ENSG00000002549	LAP3
ENSG00000004468	CD38
ENSG00000061918	GUCY1B3
ENSG00000068078	FGFR3
ENSG00000074966	TXK
ENSG00000081051	AFP
ENSG00000085871	MGST2
ENSG00000109158	GABRA4
ENSG00000109163	GNRHR
ENSG00000109181	UGT2B10
ENSG00000109193	SULT1E1
ENSG00000109320	NFKB1
ENSG00000109339	MAPK10
ENSG00000109471	IL2
ENSG00000109610	SOD3
ENSG00000118777	ABCG2
ENSG00000118785	SPP1
ENSG00000120251	GRIA2
ENSG00000124882	EREG
ENSG00000125388	GRK4
ENSG00000128039	SRD5A3
ENSG00000128052	KDR
ENSG00000128059	PPAT
ENSG00000134853	PDGFRA
ENSG00000135226	UGT2B28
ENSG00000135605	TEC
ENSG00000138669	PRKG2
ENSG00000138685	FGF2
ENSG00000138696	BMPR1B
ENSG00000138735	PDE5A
ENSG00000138756	BMP2K
ENSG00000138769	CDKL2
ENSG00000138780	GSTCD
ENSG00000138814	PPP3CA
ENSG00000138823	MTTP
ENSG00000142731	PLK4
ENSG00000145242	EPHA5
ENSG00000145321	GC
ENSG00000145349	CAMK2D
ENSG00000145386	CCNA2
ENSG00000151247	EIF4E
ENSG00000151617	EDNRA
ENSG00000151623	NR3C2
ENSG00000151834	GABRA2
ENSG00000156096	UGT2B4
ENSG00000157404	KIT
ENSG00000157765	SLC34A2
ENSG00000163285	GABRG1
ENSG00000163288	GABRB1
ENSG00000163394	CCKAR
ENSG00000164024	METAP1
ENSG00000164129	NPY5R
ENSG00000164136	IL15
ENSG00000164344	KLKB1
ENSG00000168412	MTNR1A
ENSG00000169245	CXCL10
ENSG00000169429	IL8
ENSG00000169676	DRD5
ENSG00000169836	TACR3
ENSG00000171234	UGT2B7
ENSG00000171497	PPID
ENSG00000171557	FGG
ENSG00000171560	FGA
ENSG00000171564	FGB
ENSG00000172955	ADH6
ENSG00000173597	SULT1B1
ENSG00000173610	UGT2A1
ENSG00000174607	UGT8
ENSG00000178950	GAK
ENSG00000184160	ADRA2C
ENSG00000187758	ADH1A
ENSG00000196344	ADH7
ENSG00000196616	ADH1B
ENSG00000196620	UGT2B15
ENSG00000197386	HTT
ENSG00000197888	UGT2B17
ENSG00000197894	ADH5
ENSG00000198099	ADH4
ENSG00000198189	HSD17B11
ENSG00000213759	UGT2B11
ENSG00000248144	ADH1C
ENSG00000033178	UBA6
ENSG00000056291	NPFFR2
ENSG00000088926	F11
ENSG00000109321	AREG
ENSG00000109323	MANBA
ENSG00000109576	AADAT
ENSG00000118762	PKD2
ENSG00000137601	NEK1
ENSG00000138744	NAAA
ENSG00000138792	ENPEP
ENSG00000138794	CASP6
ENSG00000145284	SCD5
ENSG00000145335	SNCA
ENSG00000145384	FABP2
ENSG00000145451	GLRA3
ENSG00000151552	QDPR
ENSG00000151790	TDO2
ENSG00000152953	STK32B
ENSG00000153802	TMPRSS11D
ENSG00000154277	UCHL1
ENSG00000156136	DCK
ENSG00000159788	RGS12
ENSG00000163106	HPGDS
ENSG00000163629	PTPN13
ENSG00000163631	ALB
ENSG00000164116	GUCY1A3
ENSG00000164120	HPGD
ENSG00000164128	NPY1R
ENSG00000164305	CASP3
ENSG00000170390	DCLK2
ENSG00000170522	ELOVL6
ENSG00000171509	RXFP1
ENSG00000173083	HPSE
ENSG00000185149	NPY2R
ENSG00000205595	AREGB
ENSG00000007062	PROM1
ENSG00000029559	IBSP
ENSG00000038002	AGA
ENSG00000071127	WDR1
ENSG00000079557	AFM
ENSG00000081041	CXCL2
ENSG00000109255	NMU
ENSG00000109472	CPE
ENSG00000109689	STIM2
ENSG00000109743	BST1
ENSG00000109758	HGFAC
ENSG00000123739	PLA2G12A
ENSG00000127418	FGFRL1
ENSG00000137441	FGFBP2
ENSG00000138675	FGF5
ENSG00000138684	IL21
ENSG00000138722	MMRN1
ENSG00000138755	CXCL9
ENSG00000138798	EGF
ENSG00000145147	SLIT2
ENSG00000145244	CORIN
ENSG00000145423	SFRP2
ENSG00000145431	PDGFC
ENSG00000150625	GPM6A
ENSG00000152595	MEPE
ENSG00000152785	BMP3
ENSG00000155011	DKK2
ENSG00000156140	ADAMTS3
ENSG00000163297	ANTXR2
ENSG00000163734	CXCL3
ENSG00000163735	CXCL5
ENSG00000163736	PPBP
ENSG00000163737	PF4
ENSG00000163956	LRPAP1
ENSG00000164161	HHIP
ENSG00000168743	NPNT
ENSG00000168843	FSTL5
ENSG00000171195	MUC7
ENSG00000174343	CHRNA9
ENSG00000180245	RRH
ENSG00000182585	EPGN
ENSG00000188517	COL25A1
ENSG00000196104	SPOCK3
ENSG00000205403	CFI
ENSG00000002587	HS3ST1
ENSG00000038295	TLL1
ENSG00000083857	FAT1
ENSG00000087128	TMPRSS11E
ENSG00000109205	ODAM
ENSG00000109208	SMR3A
ENSG00000109272	PF4V1
ENSG00000109466	KLHL2
ENSG00000109572	CLCN3
ENSG00000109625	CPZ
ENSG00000109738	GLRB
ENSG00000109790	KLHL5
ENSG00000124875	CXCL6
ENSG00000126545	CSN1S1
ENSG00000126549	STATH
ENSG00000126550	HTN1
ENSG00000128040	SPINK2
ENSG00000132464	ENAM
ENSG00000132465	IGJ
ENSG00000133256	PDE6B
ENSG00000135222	CSN2
ENSG00000137440	FGFBP1
ENSG00000137462	TLR2
ENSG00000138741	TRPC3
ENSG00000145332	KLHL8
ENSG00000145476	CYP4V2
ENSG00000150630	VEGFC
ENSG00000152208	GRID2
ENSG00000152583	SPARCL1
ENSG00000152591	DSPP
ENSG00000152592	DMP1
ENSG00000155016	CYP2U1
ENSG00000155269	GPR78
ENSG00000156234	CXCL13
ENSG00000159674	SPON2
ENSG00000163453	IGFBP7
ENSG00000163739	CXCL1
ENSG00000163982	OTOP1
ENSG00000164022	AIMP1
ENSG00000164089	ETNPPL
ENSG00000164099	PRSS12
ENSG00000164104	HMGB2
ENSG00000164106	SCRG1
ENSG00000164303	ENPP6
ENSG00000164342	TLR3
ENSG00000169116	PARM1
ENSG00000169248	CXCL11
ENSG00000170180	GYPA
ENSG00000170801	HTRA3
ENSG00000170891	CYTL1
ENSG00000171199	PROL1
ENSG00000171201	SMR3B
ENSG00000171209	CSN3
ENSG00000173376	NDNF
ENSG00000174123	TLR10
ENSG00000174125	TLR1
ENSG00000174130	TLR6
ENSG00000174808	BTC
ENSG00000178522	AMBN
ENSG00000181617	FDCSP
ENSG00000183090	FREM3
ENSG00000186867	QRFPR
ENSG00000187689	AMTN
ENSG00000196159	FAT4
ENSG00000197465	GYPE
ENSG00000198515	CNGA1
ENSG00000205649	HTN3
ENSG00000250361	GYPB
ENSG00000256394	ASIC5
ENSG00000019582	CD74
ENSG00000022355	GABRA1
ENSG00000037280	FLT4
ENSG00000050748	MAPK9
ENSG00000058729	RIOK2
ENSG00000066230	SLC9A3
ENSG00000070808	CAMK2A
ENSG00000072786	STK10
ENSG00000112964	GHR
ENSG00000113070	HBEGF
ENSG00000113161	HMGCR
ENSG00000113231	PDE8B
ENSG00000113240	CLK4
ENSG00000113263	ITK
ENSG00000113302	IL12B
ENSG00000113327	GABRG2
ENSG00000113448	PDE4D
ENSG00000113494	PRLR
ENSG00000113520	IL4
ENSG00000113525	IL5
ENSG00000113578	FGF1
ENSG00000113580	NR3C1
ENSG00000113712	CSNK1A1
ENSG00000113721	PDGFRB
ENSG00000113749	HRH2
ENSG00000132356	PRKAA1
ENSG00000134057	CCNB1
ENSG00000134058	CDK7
ENSG00000134352	IL6ST
ENSG00000142319	SLC6A3
ENSG00000145545	SRD5A1
ENSG00000145777	TSLP
ENSG00000145839	IL9
ENSG00000145863	GABRA6
ENSG00000145864	GABRB2
ENSG00000145888	GLRA1
ENSG00000151422	FER
ENSG00000155511	GRIA1
ENSG00000156427	FGF18
ENSG00000160867	FGFR4
ENSG00000164171	ITGA2
ENSG00000164270	HTR4
ENSG00000164400	CSF2
ENSG00000164904	ALDH7A1
ENSG00000169194	IL13
ENSG00000169252	ADRB2
ENSG00000170214	ADRA1B
ENSG00000170458	CD14
ENSG00000171522	PTGER4
ENSG00000171720	HDAC3
ENSG00000172062	SMN1
ENSG00000173930	SLCO4C1
ENSG00000178394	HTR1A
ENSG00000181104	F2R
ENSG00000182578	CSF1R
ENSG00000184845	DRD1
ENSG00000197208	SLC22A4
ENSG00000197375	SLC22A5
ENSG00000205359	SLCO6A1
ENSG00000205571	SMN2
ENSG00000211445	GPX3
ENSG00000212122	TSSK1B
ENSG00000228716	DHFR
ENSG00000006837	CDKL3
ENSG00000064651	SLC12A2
ENSG00000079215	SLC1A3
ENSG00000080709	KCNN2
ENSG00000095015	MAP3K1
ENSG00000113262	GRM6
ENSG00000113407	TARS
ENSG00000113441	LNPEP
ENSG00000122012	SV2C
ENSG00000132840	BHMT2
ENSG00000132915	PDE6A
ENSG00000133706	LARS
ENSG00000134480	CCNH
ENSG00000145632	PLK2
ENSG00000145675	PIK3R1
ENSG00000145692	BHMT
ENSG00000145730	PAM
ENSG00000151292	CSNK1G3
ENSG00000152495	CAMK4
ENSG00000158402	CDC25C
ENSG00000164219	PGGT1B
ENSG00000164251	F2RL1
ENSG00000164362	TERT
ENSG00000164588	HCN1
ENSG00000168938	PPIC
ENSG00000169302	STK32A
ENSG00000177453	NIM1K
ENSG00000181163	NPM1
ENSG00000011083	SLC6A7
ENSG00000038427	VCAN
ENSG00000039537	C6
ENSG00000049192	ADAMTS6
ENSG00000050767	COL23A1
ENSG00000053108	FSTL4
ENSG00000061492	WNT8A
ENSG00000070193	FGF10
ENSG00000087116	ADAMTS2
ENSG00000113594	LIFR
ENSG00000113600	C9
ENSG00000127743	IL17B
ENSG00000131187	F12
ENSG00000131507	NDFIP1
ENSG00000133401	PDZD2
ENSG00000134061	CD180
ENSG00000138829	FBN2
ENSG00000145681	HAPLN1
ENSG00000145808	ADAMTS19
ENSG00000145826	LECT2
ENSG00000145882	PCYOX1L
ENSG00000146013	GFRA3
ENSG00000151388	ADAMTS12
ENSG00000164176	EDIL3
ENSG00000164220	F2RL2
ENSG00000164265	SCGB3A2
ENSG00000164266	SPINK1
ENSG00000164307	ERAP1
ENSG00000164318	EGFLAM
ENSG00000164399	IL3
ENSG00000168685	IL7R
ENSG00000175426	PCSK1
ENSG00000184347	SLIT3
ENSG00000184349	EFNA5
ENSG00000184840	TMED9
ENSG00000198055	GRK6
ENSG00000204969	PCDHA2
ENSG00000213949	ITGA1
ENSG00000038382	TRIO
ENSG00000069018	TRPC7
ENSG00000069020	MAST4
ENSG00000072571	HMMR
ENSG00000078795	PKD2L2
ENSG00000094755	GABRP
ENSG00000112851	ERBB2IP
ENSG00000112936	C7
ENSG00000113083	LOX
ENSG00000113088	GZMK
ENSG00000113140	SPARC
ENSG00000113141	IK
ENSG00000113296	THBS4
ENSG00000113303	BTNL8
ENSG00000113504	SLC12A7
ENSG00000113593	PPWD1
ENSG00000120324	PCDHB10
ENSG00000120708	TGFBI
ENSG00000132911	NMUR2
ENSG00000133710	SPINK5
ENSG00000134363	FST
ENSG00000145536	ADAMTS16
ENSG00000145649	GZMA
ENSG00000145708	CRHBP
ENSG00000145824	CXCL14
ENSG00000146021	KLHL3
ENSG00000151882	CCL28
ENSG00000152377	SPOCK1
ENSG00000152705	CATSPER3
ENSG00000158458	NRG2
ENSG00000161055	SCGB3A1
ENSG00000164252	AGGF1
ENSG00000164283	ESM1
ENSG00000164326	CARTPT
ENSG00000164347	GFM2
ENSG00000164363	SLC6A18
ENSG00000164404	GDF9
ENSG00000164406	LEAP2
ENSG00000164509	IL31RA
ENSG00000168621	GDNF
ENSG00000171617	ENC1
ENSG00000173250	GPR151
ENSG00000174358	SLC6A19
ENSG00000175745	NR2F1
ENSG00000178015	GPR150
ENSG00000178172	SPINK6
ENSG00000182613	OR2V2
ENSG00000182631	RXFP3
ENSG00000182700	IGIP
ENSG00000183876	ARSI
ENSG00000197822	OCLN
ENSG00000204909	SPINK9
ENSG00000250722	SEPP1
ENSG00000004809	SLC22A16
ENSG00000008018	PSMB1
ENSG00000010810	FYN
ENSG00000027697	IFNGR1
ENSG00000047936	ROS1
ENSG00000071242	RPS6KA2
ENSG00000085511	MAP3K4
ENSG00000091831	ESR1
ENSG00000096060	FKBP5
ENSG00000096063	SRPK1
ENSG00000096384	HSP90AB1
ENSG00000111816	FRK
ENSG00000111837	MAK
ENSG00000112033	PPARD
ENSG00000112038	OPRM1
ENSG00000112062	MAPK14
ENSG00000112096	SOD2
ENSG00000112115	IL17A
ENSG00000112116	IL17F
ENSG00000112144	ICK
ENSG00000112164	GLP1R
ENSG00000112294	ALDH5A1
ENSG00000112312	GMNN
ENSG00000112499	SLC22A2
ENSG00000112541	PDE10A
ENSG00000112576	CCND3
ENSG00000112715	VEGFA
ENSG00000112739	PRPF4B
ENSG00000112742	TTK
ENSG00000112759	SLC29A1
ENSG00000112769	LAMA4
ENSG00000118432	CNR1
ENSG00000118514	ALDH8A1
ENSG00000118523	CTGF
ENSG00000122194	PLG
ENSG00000123505	AMD1
ENSG00000124574	ABCC10
ENSG00000124588	NQO2
ENSG00000124610	HIST1H1A
ENSG00000124784	RIOK1
ENSG00000131023	LATS1
ENSG00000135312	HTR1B
ENSG00000135318	NT5E
ENSG00000135333	EPHA7
ENSG00000135341	MAP3K7
ENSG00000137193	PIM1
ENSG00000137204	SLC22A7
ENSG00000137252	HCRTR2
ENSG00000137267	TUBB2A
ENSG00000137275	RIPK1
ENSG00000137285	TUBB2B
ENSG00000137364	TPMT
ENSG00000145949	MYLK4
ENSG00000146070	PLA2G7
ENSG00000146233	CYP39A1
ENSG00000146242	TPBG
ENSG00000146399	TAAR1
ENSG00000146477	SLC22A3
ENSG00000152822	GRM1
ENSG00000155111	CDK19
ENSG00000156711	MAPK13
ENSG00000164418	GRIK2
ENSG00000168298	HIST1H1E
ENSG00000168830	HTR1E
ENSG00000170899	GSTA4
ENSG00000171408	PDE7B
ENSG00000174156	GSTA3
ENSG00000175003	SLC22A1
ENSG00000182793	GSTA5
ENSG00000184357	HIST1H1B
ENSG00000185760	KCNQ5
ENSG00000187837	HIST1H1C
ENSG00000196126	HLA-DRB1
ENSG00000196230	TUBB
ENSG00000196569	LAMA2
ENSG00000196591	HDAC2
ENSG00000197442	MAP3K5
ENSG00000198502	HLA-DRB5
ENSG00000198704	GPX6
ENSG00000203797	DDO
ENSG00000204231	RXRB
ENSG00000204264	PSMB8
ENSG00000204287	HLA-DRA
ENSG00000204385	SLC44A4
ENSG00000204427	ABHD16A
ENSG00000204580	DDR1
ENSG00000204681	GABBR1
ENSG00000206503	HLA-A
ENSG00000226979	LTA
ENSG00000227507	LTB
ENSG00000232810	TNF
ENSG00000243955	GSTA1
ENSG00000244067	GSTA2
ENSG00000001036	FUCA2
ENSG00000001084	GCLC
ENSG00000065833	ME1
ENSG00000085377	PREP
ENSG00000111886	GABRR2
ENSG00000112079	STK38
ENSG00000112245	PTP4A1
ENSG00000112486	CCR6
ENSG00000112701	SENP6
ENSG00000118515	SGK1
ENSG00000124491	F13A1
ENSG00000124493	GRM4
ENSG00000124762	CDKN1A
ENSG00000124767	GLO1
ENSG00000135577	NMBR
ENSG00000135587	SMPD2
ENSG00000137168	PPIL1
ENSG00000145982	FARS2
ENSG00000146276	GABRR1
ENSG00000152034	MCHR2
ENSG00000198225	FKBP1C
ENSG00000204256	BRD2
ENSG00000204371	EHMT2
ENSG00000204388	HSPA1B
ENSG00000204389	HSPA1A
ENSG00000010704	HFE
ENSG00000026297	RNASET2
ENSG00000079689	SCGN
ENSG00000096264	NCR2
ENSG00000096395	MLN
ENSG00000111801	BTN3A3
ENSG00000111981	ULBP1
ENSG00000112041	TULP1
ENSG00000112149	CD83
ENSG00000112293	GPLD1
ENSG00000112562	SMOC2
ENSG00000112799	LY86
ENSG00000124529	HIST1H4B
ENSG00000124557	BTN1A1
ENSG00000124693	HIST1H3B
ENSG00000124731	TREM1
ENSG00000124783	SSR1
ENSG00000131015	ULBP2
ENSG00000135535	CD164
ENSG00000137251	TINAG
ENSG00000146072	TNFRSF21
ENSG00000146374	RSPO3
ENSG00000153162	BMP6
ENSG00000154269	ENPP3
ENSG00000158406	HIST1H4H
ENSG00000164485	IL22RA2
ENSG00000164530	PI16
ENSG00000166278	C2
ENSG00000168477	TNXB
ENSG00000170927	PKHD1
ENSG00000172179	PRL
ENSG00000188107	EYS
ENSG00000188987	HIST1H4D
ENSG00000196176	HIST1H4A
ENSG00000196260	SFTA2
ENSG00000196966	HIST1H3E
ENSG00000197061	HIST1H4C
ENSG00000197081	IGF2R
ENSG00000197409	HIST1H3D
ENSG00000197594	ENPP1
ENSG00000198327	HIST1H4F
ENSG00000198339	HIST1H4I
ENSG00000198366	HIST1H3A
ENSG00000198518	HIST1H4E
ENSG00000198670	LPA
ENSG00000204248	COL11A2
ENSG00000204301	NOTCH4
ENSG00000204305	AGER
ENSG00000204386	NEU1
ENSG00000204420	C6orf25
ENSG00000204444	APOM
ENSG00000204475	NCR3
ENSG00000204525	HLA-C
ENSG00000204542	C6orf15
ENSG00000204632	HLA-G
ENSG00000223865	HLA-DPB1
ENSG00000231389	HLA-DPA1
ENSG00000234745	HLA-B
ENSG00000237541	HLA-DQA2
ENSG00000241106	HLA-DOB
ENSG00000241404	EGFL8
ENSG00000243649	CFB
ENSG00000244731	C4A
ENSG00000009413	REV3L
ENSG00000016402	IL20RA
ENSG00000021355	SERPINB1
ENSG00000026950	BTN3A1
ENSG00000074935	TUBE1
ENSG00000078401	EDN1
ENSG00000082293	COL19A1
ENSG00000095981	KCNK16
ENSG00000096006	CRISP3
ENSG00000096070	BRPF3
ENSG00000096088	PGC
ENSG00000096433	ITPR3
ENSG00000111799	COL12A1
ENSG00000112077	RHAG
ENSG00000112175	BMP5
ENSG00000112218	GPR63
ENSG00000112280	COL9A1
ENSG00000112333	NR2E1
ENSG00000112655	PTK7
ENSG00000112706	IMPG1
ENSG00000112761	WISP3
ENSG00000112796	ENPP5
ENSG00000112818	MEP1A
ENSG00000120436	GPR31
ENSG00000123500	COL10A1
ENSG00000124490	CRISP2
ENSG00000124570	SERPINB6
ENSG00000124749	COL21A1
ENSG00000124780	KCNK17
ENSG00000124812	CRISP1
ENSG00000124818	OPN5
ENSG00000130368	MAS1
ENSG00000131013	PPIL4
ENSG00000135346	CGA
ENSG00000135569	TAAR5
ENSG00000137274	BPHL
ENSG00000137392	CLPS
ENSG00000146197	SCUBE3
ENSG00000146216	TTBK1
ENSG00000146360	GPR6
ENSG00000146378	TAAR2
ENSG00000146383	TAAR6
ENSG00000146385	TAAR8
ENSG00000146469	VIP
ENSG00000151914	DST
ENSG00000156535	CD109
ENSG00000164626	KCNK5
ENSG00000165097	KDM1B
ENSG00000170542	SERPINB9
ENSG00000172594	SMPDL3A
ENSG00000173612	GPRC6A
ENSG00000177684	DEFB114
ENSG00000180872	DEFB112
ENSG00000182572	HIST1H3I
ENSG00000185127	C6orf120
ENSG00000185250	PPIL6
ENSG00000186231	KLHL32
ENSG00000186340	THBS2
ENSG00000186470	BTN3A2
ENSG00000196748	CLPSL2
ENSG00000197153	HIST1H3J
ENSG00000197238	HIST1H4J
ENSG00000197914	HIST1H4K
ENSG00000198558	HIST1H4L
ENSG00000203722	RAET1G
ENSG00000203813	HIST1H3H
ENSG00000203970	DEFB110
ENSG00000204657	OR2H2
ENSG00000204687	MAS1L
ENSG00000204688	OR2H1
ENSG00000204694	OR11A1
ENSG00000204695	OR14J1
ENSG00000214642	DEFB113
ENSG00000224389	C4B
ENSG00000224586	GPX5
ENSG00000231852	CYP21A2
ENSG00000237110	TAAR9
ENSG00000240065	PSMB9
ENSG00000001626	CFTR
ENSG00000001630	CYP51A1
ENSG00000004846	ABCB5
ENSG00000004948	CALCR
ENSG00000005421	PON1
ENSG00000005471	ABCB4
ENSG00000015520	NPC1L1
ENSG00000019991	HGF
ENSG00000021461	CYP3A43
ENSG00000048052	HDAC9
ENSG00000055118	KCNH2
ENSG00000058404	CAMK2B
ENSG00000059377	TBXAS1
ENSG00000064393	HIPK2
ENSG00000065883	CDK13
ENSG00000081800	SLC13A1
ENSG00000085563	ABCB1
ENSG00000085662	AKR1B1
ENSG00000087085	ACHE
ENSG00000091128	LAMB4
ENSG00000091136	LAMB1
ENSG00000105810	CDK6
ENSG00000105851	PIK3CG
ENSG00000105852	PON3
ENSG00000105854	PON2
ENSG00000105976	MET
ENSG00000106123	EPHB6
ENSG00000106128	GHRHR
ENSG00000106211	HSPB1
ENSG00000106258	CYP3A5
ENSG00000106348	IMPDH1
ENSG00000106546	AHR
ENSG00000122641	INHBA
ENSG00000127948	POR
ENSG00000128602	SMO
ENSG00000132437	DDC
ENSG00000135250	SRPK2
ENSG00000136213	CHST12
ENSG00000136235	GPNMB
ENSG00000136244	IL6
ENSG00000146648	EGFR
ENSG00000146904	EPHA1
ENSG00000153956	CACNA2D1
ENSG00000157219	HTR5A
ENSG00000157764	BRAF
ENSG00000160868	CYP3A4
ENSG00000160870	CYP3A7
ENSG00000164535	DAGLB
ENSG00000164543	STK17A
ENSG00000164647	STEAP1
ENSG00000164690	SHH
ENSG00000164742	ADCY1
ENSG00000164776	PHKG1
ENSG00000164850	GPER1
ENSG00000164867	NOS3
ENSG00000164885	CDK5
ENSG00000179603	GRM8
ENSG00000181072	CHRM2
ENSG00000187258	NPSR1
ENSG00000196262	PPIA
ENSG00000196411	EPHB4
ENSG00000197150	ABCB8
ENSG00000197448	GSTK1
ENSG00000198074	AKR1B10
ENSG00000198822	GRM3
ENSG00000204983	PRSS1
ENSG00000211699	TRGV3
ENSG00000211707	TRBV7-1
ENSG00000214102	WEE2
ENSG00000257335	MGAM
ENSG00000002726	AOC1
ENSG00000006634	DBF4
ENSG00000058091	CDK14
ENSG00000078549	ADCYAP1R1
ENSG00000086232	EIF2AK1
ENSG00000091704	CPA1
ENSG00000105835	NAMPT
ENSG00000106018	VIPR2
ENSG00000106100	NOD1
ENSG00000106144	CASP2
ENSG00000106366	SERPINE1
ENSG00000106633	GCK
ENSG00000106682	EIF4H
ENSG00000106683	LIMK1
ENSG00000127947	PTPN12
ENSG00000146674	IGFBP3
ENSG00000146678	IGFBP1
ENSG00000154678	PDE1C
ENSG00000157778	PSMG3
ENSG00000170027	YWHAG
ENSG00000183696	UPP1
ENSG00000188037	CLCN1
ENSG00000189043	NDUFA4
ENSG00000213199	ASIC3
ENSG00000257743	RP11-1220K2.2
ENSG00000002745	WNT16
ENSG00000075213	SEMA3A
ENSG00000075223	SEMA3C
ENSG00000086289	EPDR1
ENSG00000091140	DLD
ENSG00000105825	TFPI2
ENSG00000105989	WNT2
ENSG00000106080	FKBP14
ENSG00000106333	PCOLCE
ENSG00000106483	SFRP4
ENSG00000106624	AEBP1
ENSG00000128564	VGF
ENSG00000130427	EPO
ENSG00000135218	CD36
ENSG00000136250	AOAH
ENSG00000160963	COL26A1
ENSG00000164692	COL1A2
ENSG00000169894	MUC3A
ENSG00000171243	SOSTDC1
ENSG00000184408	KCND2
ENSG00000188372	ZP3
ENSG00000188763	FZD9
ENSG00000189056	RELN
ENSG00000196937	FAM3C
ENSG00000198898	CAPZA2
ENSG00000215018	COL28A1
ENSG00000240583	AQP1
ENSG00000006128	TAC1
ENSG00000006606	CCL26
ENSG00000049540	ELN
ENSG00000073067	CYP2W1
ENSG00000077800	FKBP6
ENSG00000105855	ITGB8
ENSG00000105894	PTN
ENSG00000105954	NPVF
ENSG00000106089	STX1A
ENSG00000106113	CRHR2
ENSG00000106178	CCL24
ENSG00000106236	NPTX2
ENSG00000106278	PTPRZ1
ENSG00000106304	SPAM1
ENSG00000106541	AGR2
ENSG00000106588	PSMA2
ENSG00000122550	KLHL7
ENSG00000122585	NPY
ENSG00000122642	FKBP9
ENSG00000122679	RAMP3
ENSG00000127412	TRPV5
ENSG00000127951	FGL2
ENSG00000128510	CPA4
ENSG00000128519	TAS2R16
ENSG00000128594	LRRC4
ENSG00000128595	CALU
ENSG00000128606	LRRC17
ENSG00000128617	OPN1SW
ENSG00000130226	DPP6
ENSG00000135245	HILPDA
ENSG00000146828	SLC12A9
ENSG00000153993	SEMA3D
ENSG00000157703	SVOPL
ENSG00000158516	CPA2
ENSG00000158525	CPA5
ENSG00000159763	PIP
ENSG00000160862	AZGP1
ENSG00000164604	GPR85
ENSG00000164619	BMPER
ENSG00000164715	LMTK2
ENSG00000164849	GPR146
ENSG00000165125	TRPV6
ENSG00000169876	MUC17
ENSG00000169919	GUSB
ENSG00000170381	SEMA3E
ENSG00000170775	GPR37
ENSG00000170852	KBTBD2
ENSG00000172209	GPR22
ENSG00000173114	LRRN3
ENSG00000173467	AGR3
ENSG00000174697	LEP
ENSG00000177706	FAM20C
ENSG00000179869	ABCA13
ENSG00000187037	GPR141
ENSG00000188730	VWC2
ENSG00000196715	VKORC1L1
ENSG00000197461	PDGFA
ENSG00000197993	KEL
ENSG00000213420	GPC2
ENSG00000077782	FGFR1
ENSG00000079459	FDFT1
ENSG00000082556	OPRK1
ENSG00000091879	ANGPT2
ENSG00000104205	SGK3
ENSG00000104267	CA2
ENSG00000104312	RIPK2
ENSG00000104321	TRPA1
ENSG00000104365	IKBKB
ENSG00000104368	PLAT
ENSG00000104375	STK3
ENSG00000104549	SQLE
ENSG00000104687	GSR
ENSG00000104689	TNFRSF10A
ENSG00000120889	TNFRSF10B
ENSG00000120899	PTK2B
ENSG00000120903	CHRNA2
ENSG00000120907	ADRA1A
ENSG00000120915	EPHX2
ENSG00000133731	IMPA1
ENSG00000133742	CA1
ENSG00000136573	BLK
ENSG00000137571	SLCO5A1
ENSG00000137573	SULF1
ENSG00000147576	ADHFE1
ENSG00000154188	ANGPT1
ENSG00000156006	NAT2
ENSG00000156103	MMP16
ENSG00000160882	CYP11B1
ENSG00000164733	CTSB
ENSG00000164879	CA3
ENSG00000167653	PSCA
ENSG00000167910	CYP7A1
ENSG00000168522	FNTA
ENSG00000168615	ADAM9
ENSG00000169398	PTK2
ENSG00000169427	KCNK9
ENSG00000171428	NAT1
ENSG00000172817	CYP7B1
ENSG00000174417	TRHR
ENSG00000175305	CCNE2
ENSG00000179142	CYP11B2
ENSG00000181085	MAPK15
ENSG00000184156	KCNQ3
ENSG00000184428	TOP1MT
ENSG00000185015	CA13
ENSG00000188778	ADRB3
ENSG00000205268	PDE7A
ENSG00000254087	LYN
ENSG00000270024	C8orf44-SGK3
ENSG00000036565	SLC18A1
ENSG00000070501	POLB
ENSG00000104332	SFRP1
ENSG00000131203	IDO1
ENSG00000136960	ENPP2
ENSG00000137563	GGH
ENSG00000147432	CHRNB3
ENSG00000147434	CHRNA6
ENSG00000155096	AZIN1
ENSG00000168078	PBK
ENSG00000168487	BMP1
ENSG00000170323	FABP4
ENSG00000173273	TNKS
ENSG00000175445	LPL
ENSG00000182674	KCNB2
ENSG00000183729	NPBWR1
ENSG00000185000	DGAT1
ENSG00000253729	PRKDC
ENSG00000042832	TG
ENSG00000042980	ADAM28
ENSG00000104324	CPQ
ENSG00000104415	WISP1
ENSG00000104432	IL7
ENSG00000104760	FGL1
ENSG00000120885	CLU
ENSG00000132561	MATN2
ENSG00000134020	PEBP4
ENSG00000136999	NOV
ENSG00000157168	NRG1
ENSG00000158815	FGF17
ENSG00000159167	STC1
[truncated: 2,480 more rows]

## Sheet: table2
Table2: Pleiotropy test results of 23 potential diabetes prevention drug targets identified in the dual sample MR phase.
Exposure	Outcome	Nsnp	b	Se	Q_pval	Pleiotropy_pval
DRD4	T2DM	1	-0.514825	0.111428	NA	NA
MAP3K13	T2DM	1	-0.206345	0.0398143	NA	NA
MLX	T2DM	1	0.210708	0.0392227	NA	NA
MANBA	T2DM	1	-0.129598	0.0249685	NA	NA
BIRC2	T2DM	1	-0.453302	0.102133	NA	NA
NRBP1	T2DM	1	-0.126194	0.0225551	NA	NA
REG4	T2DM	1	0.473362	0.0821452	NA	NA
KIF11	T2DM	1	-0.864446	0.0707114	NA	NA
PEAK1	T2DM	1	0.174181	0.034315	NA	NA
CCNE2	T2DM	1	-0.317261	0.0708962	NA	NA
HYAL3	T2DM	1	-0.0855628	0.0175299	NA	NA
KCNJ11	T2DM	1	0.406962	0.05	NA	NA
HLA-DRB5	T2DM	1	0.0961874	0.0151238	NA	NA
ERBB3	T1DM	1	-0.969359	0.0960444	NA	NA
ERP29	T1DM	1	0.637036	0.14264	NA	NA
TYK2	T1DM	4	-0.418931	0.0820312	0.261	0.263
CD69	T1DM	2	0.674879	0.114936	0.445	NA
PTPN22	T1DM	1	0.664639	0.0818069	NA	NA
CYBβ	T1DM	5	0.644858	0.147907	0.61	0.611
ATP2A1	T1DM	1	-0.831362	0.180601	NA	NA
IL27	T1DM	1	-0.848494	0.168624	NA	NA
C4B	T1DM	2	1.05053	0.0693542	0.115	NA
LT-β	T1DM	1	-3.74806	0.299215	NA	NA

## Sheet: table3
Table3: External validation results of FinnGen R9 dataset.
Exposure	Outcome	Method	Nsnp	b	Se	Pval	OR	Lci95	Uci95
MAP3K13	FinnGen R9 T2DM	Wald ratio	1	-0.159891	0.0425488	0.000171402	0.852237	0.784047	0.926358
DRD4	FinnGen R9 T2DM	Inverse variance weighted	3	0.00598597	0.119187	0.959944	1.006	0.796427	1.27073
MLX	FinnGen R9 T2DM	Inverse variance weighted	2	0.133462	0.0897343	0.136935	1.14278	0.95847	1.36253
MANBA	FinnGen R9 T2DM	Wald ratio	1	-0.12216	0.0840651	0.146178	0.885006	0.750566	1.04353
BIRC2	FinnGen R9 T2DM	Inverse variance weighted	3	-0.0258775	0.0990149	0.793823	0.974454	0.802562	1.18316
NRBP1	FinnGen R9 T2DM	Wald ratio	1	-0.108166	0.0232292	3.21668e-06	0.897479	0.857533	0.939284
REG4	FinnGen R9 T2DM	Wald ratio	1	0.960764	0.0834234	1.08663e-30	2.61369	2.21944	3.07798
KIF11	FinnGen R9 T2DM	Wald ratio	1	-0.659073	0.0717985	4.33141e-20	0.517331	0.44942	0.595503
PEAK1	FinnGen R9 T2DM	Wald ratio	1	0.215698	0.0354877	1.21614e-09	1.24073	1.15736	1.3301
CCNE2	FinnGen R9 T2DM	Wald ratio	1	-0.368711	0.0727731	4.05024e-07	0.691625	0.599688	0.797658
HYAL3	FinnGen R9 T2DM	Inverse variance weighted	4	-0.00758791	0.034486	0.825849	0.992441	0.927576	1.06184
KCNJ11	FinnGen R9 T2DM	Wald ratio	1	0.332246	0.0513488	9.77651e-11	1.3941	1.26062	1.54171
HLA-DRB5	FinnGen R9 T2DM	Inverse variance weighted	7	-0.0177691	0.0347324	0.60893	0.982388	0.917737	1.05159
ERBB3	FinnGen R9 T1DM	Wald ratio	1	-0.608775	0.0631635	5.52112e-22	0.544017	0.480669	0.615713
ERP29	FinnGen R9 T1DM	Wald ratio	1	0.0983518	0.078912	0.212637	1.10335	0.945241	1.28791
TYK2	FinnGen R9 T1DM	Inverse variance weighted	3	-0.222685	0.115032	0.0528858	0.800367	0.63881	1.00278
CD69	FinnGen R9 T1DM	Inverse variance weighted	2	0.23677	0.0763779	0.00193531	1.26715	1.09097	1.47178
PTPN22	FinnGen R9 T1DM	Wald ratio	1	0.63064	0.0527845	6.69502e-33	1.87881	1.69415	2.0836
CYBβ	FinnGen R9 T1DM	Inverse variance weighted	5	0.263775	0.0969224	0.00649853	1.30183	1.0766	1.57419
ATP2A1	FinnGen R9 T1DM	Wald ratio	1	-0.339779	0.11837	0.00409846	0.711928	0.564518	0.897831
IL27	FinnGen R9 T1DM	Wald ratio	1	-0.453569	0.106174	1.93774e-05	0.635356	0.515989	0.782338
C4B	FinnGen R9 T1DM	Inverse variance weighted	2	0.896125	0.0902738	3.18468e-23	2.45009	2.05277	2.92432
LTβ	FinnGen R9 T1DM	Wald ratio	1	-4.21449	0.174195	2.5706e-129	0.0147799	0.0105049	0.0207945

## Sheet: table4
Table4: The results of MR analysis on the relationship between the identified "druggable" gene eQTL and T2DM complications
Exposure	Outcome	Method	Nsnp	b	Se	Pval	OR	Lci95	Uci95
DRD4	T2DM with coma	Inverse variance weighted	3	0.0220817	0.15666	0.887907	1.02233	0.752036	1.38977
MAP3K13	T2DM with coma	Wald ratio	1	-0.0960603	0.112009	0.391105	0.908409	0.729353	1.13142
MLX	T2DM with coma	Inverse variance weighted	2	0.0886704	0.154686	0.56649	1.09272	0.806933	1.47972
MANBA	T2DM with coma	Wald ratio	1	0.0440427	0.220023	0.841345	1.04503	0.678953	1.60848
BIRC2	T2DM with coma	Inverse variance weighted	3	-0.25207	0.190223	0.185128	0.777191	0.535312	1.12836
NRBP1	T2DM with coma	Wald ratio	1	-0.112613	0.060807	0.0640306	0.893497	0.793109	1.00659
REG4	T2DM with coma	Wald ratio	1	0.828054	0.217881	0.000144412	2.28886	1.49333	3.50819
KIF11	T2DM with coma	Wald ratio	1	-0.889849	0.187378	2.04473e-06	0.410718	0.284475	0.592984
PEAK1	T2DM with coma	Wald ratio	1	0.162662	0.0930579	0.0804705	1.17664	0.980462	1.41207
CCNE2	T2DM with coma	Wald ratio	1	-0.488762	0.189678	0.00997215	0.613385	0.422937	0.889592
HYAL3	T2DM with coma	Inverse variance weighted	4	-0.0242822	0.0368577	0.510018	0.97601	0.907989	1.04913
KCNJ11	T2DM with coma	Wald ratio	1	0.429768	0.133994	0.00133953	1.5369	1.18192	1.9985
HLA-DRB5	T2DM with coma	Inverse variance weighted	7	-0.000647439	0.0657974	0.992149	0.999353	0.878438	1.13691
DRD4	T2DM with ketoacidosis	Inverse variance weighted	3	-0.618602	0.315271	0.0497477	0.538697	0.290389	0.99933
MAP3K13	T2DM with ketoacidosis	Wald ratio	1	-0.240498	0.293954	0.413271	0.786236	0.441911	1.39885
MLX	T2DM with ketoacidosis	Inverse variance weighted	2	0.266899	0.496326	0.59075	1.30591	0.493664	3.45457
MANBA	T2DM with ketoacidosis	Wald ratio	1	0.353244	0.578392	0.541375	1.42368	0.458221	4.42333
BIRC2	T2DM with ketoacidosis	Inverse variance weighted	3	0.00648016	0.449914	0.988508	1.0065	0.416716	2.43102
NRBP1	T2DM with ketoacidosis	Wald ratio	1	-0.301607	0.159306	0.0583246	0.739629	0.541264	1.01069
REG4	T2DM with ketoacidosis	Wald ratio	1	4.21973	0.544544	9.25406e-15	68.015	23.3927	197.756
KIF11	T2DM with ketoacidosis	Wald ratio	1	0.20746	0.491392	0.672887	1.23055	0.469697	3.22389
PEAK1	T2DM with ketoacidosis	Wald ratio	1	0.480193	0.243581	0.0486797	1.61639	1.00278	2.60547
CCNE2	T2DM with ketoacidosis	Wald ratio	1	-1.12534	0.500679	0.0246004	0.324544	0.121643	0.865883
HYAL3	T2DM with ketoacidosis	Inverse variance weighted	4	0.112952	0.0965261	0.241934	1.11958	0.926594	1.35275
KCNJ11	T2DM with ketoacidosis	Wald ratio	1	-0.398168	0.352762	0.259017	0.671549	0.336357	1.34077
HLA-DRB5	T2DM with ketoacidosis	Inverse variance weighted	7	-0.173082	0.212191	0.414677	0.841068	0.554895	1.27483
DRD4	T2DM with neurological complications	Inverse variance weighted	3	0.138558	0.184731	0.453224	1.14862	0.799703	1.64976
MAP3K13	T2DM with neurological complications	Wald ratio	1	-0.286297	0.174242	0.100362	0.75104	0.533759	1.05677
MLX	T2DM with neurological complications	Inverse variance weighted	2	0.252501	0.434215	0.560895	1.28724	0.549603	3.01489
MANBA	T2DM with neurological complications	Wald ratio	1	-0.155695	0.34683	0.653497	0.85582	0.433666	1.68892
BIRC2	T2DM with neurological complications	Inverse variance weighted	3	-0.402789	0.268466	0.133527	0.668453	0.394955	1.13134
NRBP1	T2DM with neurological complications	Wald ratio	1	-0.0157466	0.0948674	0.868168	0.984377	0.817351	1.18553
REG4	T2DM with neurological complications	Wald ratio	1	1.32641	0.337899	8.6565e-05	3.76749	1.94279	7.30597
KIF11	T2DM with neurological complications	Wald ratio	1	-0.779127	0.291865	0.00759688	0.458806	0.258934	0.812961
PEAK1	T2DM with neurological complications	Wald ratio	1	0.311965	0.145118	0.0315764	1.36611	1.02792	1.81556
CCNE2	T2DM with neurological complications	Wald ratio	1	-0.695271	0.298225	0.0197341	0.498939	0.278095	0.895162
HYAL3	T2DM with neurological complications	Inverse variance weighted	4	0.0082653	0.0809199	0.918644	1.0083	0.860417	1.1816
KCNJ11	T2DM with neurological complications	Wald ratio	1	0.319192	0.20998	0.128483	1.37602	0.91177	2.07664
HLA-DRB5	T2DM with neurological complications	Inverse variance weighted	7	0.0482922	0.0518185	0.351362	1.04948	0.948122	1.16167
DRD4	T2DM with ophthalmic complications	Inverse variance weighted	3	0.0622127	0.22678	0.78383	1.06419	0.682307	1.65981
MAP3K13	T2DM with ophthalmic complications	Wald ratio	1	-0.108126	0.118719	0.362416	0.897515	0.71119	1.13265
MLX	T2DM with ophthalmic complications	Inverse variance weighted	2	0.2393	0.163805	0.144048	1.27036	0.921495	1.7513
MANBA	T2DM with ophthalmic complications	Wald ratio	1	0.266981	0.233638	0.253158	1.30602	0.826174	2.06455
BIRC2	T2DM with ophthalmic complications	Inverse variance weighted	3	-0.132157	0.182352	0.468615	0.876203	0.612891	1.25264
NRBP1	T2DM with ophthalmic complications	Wald ratio	1	-0.0833755	0.0645012	0.196143	0.920006	0.810748	1.04399
REG4	T2DM with ophthalmic complications	Wald ratio	1	2.28137	0.228481	1.774e-23	9.79006	6.25603	15.3205
KIF11	T2DM with ophthalmic complications	Wald ratio	1	-0.847819	0.198786	1.9991e-05	0.428348	0.290127	0.632422
PEAK1	T2DM with ophthalmic complications	Wald ratio	1	0.243382	0.0986252	0.0135969	1.27556	1.05135	1.54757
CCNE2	T2DM with ophthalmic complications	Wald ratio	1	-1.01293	0.200334	4.27688e-07	0.363153	0.245224	0.537797
HYAL3	T2DM with ophthalmic complications	Inverse variance weighted	4	-0.0548235	0.0552688	0.321225	0.946652	0.849463	1.05496
KCNJ11	T2DM with ophthalmic complications	Wald ratio	1	0.544418	0.141967	0.000125656	1.72361	1.30495	2.27658
HLA-DRB5	T2DM with ophthalmic complications	Inverse variance weighted	7	-0.0563904	0.117997	0.632722	0.94517	0.750014	1.19111
DRD4	T2DM with peripheral circulatory complications	Inverse variance weighted	3	-0.237012	0.174131	0.173477	0.788982	0.560847	1.10992
MAP3K13	T2DM with peripheral circulatory complications	Wald ratio	1	-0.000758006	0.164009	0.996312	0.999242	0.724542	1.37809
MLX	T2DM with peripheral circulatory complications	Inverse variance weighted	2	-0.089453	0.268948	0.739434	0.914431	0.539781	1.54912
MANBA	T2DM with peripheral circulatory complications	Wald ratio	1	0.11037	0.319407	0.729683	1.11669	0.597102	2.08842
BIRC2	T2DM with peripheral circulatory complications	Inverse variance weighted	3	0.0927527	0.249855	0.710469	1.09719	0.672359	1.79045
NRBP1	T2DM with peripheral circulatory complications	Wald ratio	1	-0.060847	0.0887553	0.492991	0.940967	0.790723	1.11976
REG4	T2DM with peripheral circulatory complications	Wald ratio	1	2.20444	0.313881	2.16894e-12	9.06516	4.89999	16.7709
KIF11	T2DM with peripheral circulatory complications	Wald ratio	1	-0.801244	0.273155	0.00335391	0.448771	0.26273	0.766547
PEAK1	T2DM with peripheral circulatory complications	Wald ratio	1	0.148737	0.135985	0.274055	1.16037	0.888879	1.51478
CCNE2	T2DM with peripheral circulatory complications	Wald ratio	1	-0.0998458	0.278529	0.719988	0.904977	0.524262	1.56216
HYAL3	T2DM with peripheral circulatory complications	Inverse variance weighted	4	-0.0046681	0.0631494	0.941073	0.995343	0.879465	1.12649
KCNJ11	T2DM with peripheral circulatory complications	Wald ratio	1	0.354884	0.196103	0.0703444	1.42602	0.970953	2.09435
HLA-DRB5	T2DM with peripheral circulatory complications	Inverse variance weighted	7	-0.0386477	0.0854613	0.651107	0.96209	0.813709	1.13753
DRD4	T2DM with renal complications	Inverse variance weighted	3	0.130221	0.477026	0.784865	1.13908	0.4472	2.90139
MAP3K13	T2DM with renal complications	Wald ratio	1	-0.0566002	0.14689	0.699999	0.944972	0.708571	1.26024
MLX	T2DM with renal complications	Inverse variance weighted	2	0.359331	0.202596	0.0761235	1.43237	0.962947	2.13063
MANBA	T2DM with renal complications	Wald ratio	1	-0.0551184	0.287952	0.8482	0.946373	0.538212	1.66407
BIRC2	T2DM with renal complications	Inverse variance weighted	3	-0.253896	0.224657	0.258413	0.775773	0.499463	1.20494
NRBP1	T2DM with renal complications	Wald ratio	1	-0.0915681	0.0798503	0.251486	0.912499	0.780302	1.06709
REG4	T2DM with renal complications	Wald ratio	1	0.941523	0.285601	0.000978518	2.56388	1.46484	4.48753
KIF11	T2DM with renal complications	Wald ratio	1	-0.977947	0.245706	6.88719e-05	0.376082	0.232345	0.608741
PEAK1	T2DM with renal complications	Wald ratio	1	0.155699	0.121931	0.201622	1.16847	0.920089	1.48391
CCNE2	T2DM with renal complications	Wald ratio	1	-1.01909	0.247733	3.89429e-05	0.360924	0.222096	0.586529
HYAL3	T2DM with renal complications	Inverse variance weighted	4	-0.0531736	0.110532	0.630468	0.948215	0.763519	1.17759
KCNJ11	T2DM with renal complications	Wald ratio	1	0.341316	0.176592	0.0532614	1.4068	0.995207	1.98861
HLA-DRB5	T2DM with renal complications	Inverse variance weighted	7	0.0142467	0.0639356	0.823669	1.01435	0.894879	1.14977

## Sheet: table5
Table5: The results of MR analysis on the relationship between the identified "druggable" gene eQTL and T1DM complications
Exposure	Outcome	Method	Nsnp	b	Se	Pval	OR	Lci95	Uci95
ERBB3	T1DM with coma	Wald ratio	1	-0.584079	0.127841	4.90545e-06	0.557619	0.434027	0.716404
ERP29	T1DM with coma	Wald ratio	1	0.391749	0.160574	0.0147003	1.47957	1.08007	2.02683
TYK2	T1DM with coma	Inverse variance weighted	3	-0.186854	0.182394	0.305621	0.829565	0.580221	1.18606
CD69	T1DM with coma	Inverse variance weighted	2	0.297725	0.174982	0.0888565	1.34679	0.955768	1.89779
PTPN22	T1DM with coma	Wald ratio	1	0.513449	0.10693	1.57295e-06	1.67104	1.35509	2.06067
CYBβ	T1DM with coma	Inverse variance weighted	5	0.279001	0.212873	0.189978	1.32181	0.870898	2.00618
ATP2A1	T1DM with coma	Wald ratio	1	-0.531223	0.240131	0.0269516	0.587885	0.367188	0.941232
IL27	T1DM with coma	Wald ratio	1	-0.678036	0.214828	0.00159851	0.507613	0.333171	0.773389
C4B	T1DM with coma	Inverse variance weighted	2	1.02024	0.0533912	2.13372e-81	2.77387	2.49826	3.07987
LT-β	T1DM with coma	Wald ratio	1	-4.49985	0.356179	1.37688e-36	0.0111107	0.00552785	0.022332
ERBB3	T1DM with ketoacidosis	Wald ratio	1	-0.793233	0.126507	3.60424e-10	0.45238	0.353035	0.57968
ERP29	T1DM with ketoacidosis	Wald ratio	1	0.136245	0.159036	0.391615	1.14596	0.839066	1.56511
TYK2	T1DM with ketoacidosis	Inverse variance weighted	3	-0.107975	0.16168	0.504241	0.89765	0.653856	1.23234
CD69	T1DM with ketoacidosis	Inverse variance weighted	2	0.203268	0.154912	0.18947	1.2254	0.904512	1.66013
PTPN22	T1DM with ketoacidosis	Wald ratio	1	0.705451	0.105586	2.36876e-11	2.02476	1.64625	2.49029
CYBβ	T1DM with ketoacidosis	Inverse variance weighted	5	0.520452	0.19124	0.00649946	1.68279	1.15676	2.44803
ATP2A1	T1DM with ketoacidosis	Wald ratio	1	-0.55704	0.238358	0.0194399	0.572902	0.359076	0.914061
IL27	T1DM with ketoacidosis	Wald ratio	1	-0.70423	0.213074	0.000949447	0.494489	0.325675	0.750809
C4B	T1DM with ketoacidosis	Inverse variance weighted	2	0.986681	0.108628	1.05517e-19	2.68232	2.16792	3.31876
LT-β	T1DM with ketoacidosis	Wald ratio	1	-5.0416	0.355308	1.0657e-45	0.0064634	0.0032212	0.012969
ERBB3	T1DM with neurological complications	Wald ratio	1	-0.610469	0.174956	0.000484334	0.543096	0.385435	0.765248
ERP29	T1DM with neurological complications	Wald ratio	1	0.212761	0.220689	0.335008	1.23709	0.802688	1.90658
TYK2	T1DM with neurological complications	Inverse variance weighted	3	-0.039683	0.166278	0.811374	0.961094	0.693788	1.33139
CD69	T1DM with neurological complications	Inverse variance weighted	2	0.392551	0.213991	0.0665901	1.48075	0.973487	2.25235
PTPN22	T1DM with neurological complications	Wald ratio	1	0.47558	0.146333	0.0011541	1.60895	1.20776	2.1434
CYBβ	T1DM with neurological complications	Inverse variance weighted	5	0.116818	0.298692	0.695726	1.12391	0.625866	2.0183
ATP2A1	T1DM with neurological complications	Wald ratio	1	-0.53324	0.329318	0.105398	0.586701	0.307677	1.11876
IL27	T1DM with neurological complications	Wald ratio	1	-0.63533	0.296012	0.0318494	0.529761	0.296558	0.946347
C4B	T1DM with neurological complications	Inverse variance weighted	2	1.00349	0.101371	4.19639e-23	2.72778	2.23625	3.32734
LT-β	T1DM with neurological complications	Wald ratio	1	-5.03534	0.4886	6.64386e-25	0.00650397	0.00249617	0.0169466
ERBB3	T1DM with ophthalmic complications	Wald ratio	1	-0.695564	0.0816572	1.62193e-17	0.498793	0.425023	0.585367
ERP29	T1DM with ophthalmic complications	Wald ratio	1	0.075344	0.102345	0.461622	1.07825	0.882275	1.31777
TYK2	T1DM with ophthalmic complications	Inverse variance weighted	3	-0.257978	0.10752	0.0164245	0.772612	0.625804	0.95386
CD69	T1DM with ophthalmic complications	Inverse variance weighted	2	0.301553	0.11621	0.0094618	1.35196	1.07657	1.69778
PTPN22	T1DM with ophthalmic complications	Wald ratio	1	0.647113	0.0683404	2.826e-21	1.91002	1.67057	2.18379
CYBβ	T1DM with ophthalmic complications	Inverse variance weighted	5	0.375704	0.122892	0.00223425	1.45602	1.14435	1.85257
ATP2A1	T1DM with ophthalmic complications	Wald ratio	1	-0.442034	0.153498	0.00398013	0.642728	0.475737	0.868335
IL27	T1DM with ophthalmic complications	Wald ratio	1	-0.549966	0.137595	6.41524e-05	0.576969	0.440585	0.755572
C4B	T1DM with ophthalmic complications	Inverse variance weighted	2	0.988332	0.115808	1.41078e-17	2.68675	2.14116	3.37136
LT-β	T1DM with ophthalmic complications	Wald ratio	1	-4.8368	0.227926	6.12714e-100	0.0079324	0.00507446	0.0123999
ERBB3	T1DM with peripheral circulatory complications	Wald ratio	1	-0.625103	0.220353	0.00455652	0.535206	0.347498	0.824309
ERP29	T1DM with peripheral circulatory complications	Wald ratio	1	0.138453	0.278436	0.619011	1.1485	0.665457	1.98216
TYK2	T1DM with peripheral circulatory complications	Inverse variance weighted	3	-0.230655	0.22431	0.303815	0.794013	0.511553	1.23244
CD69	T1DM with peripheral circulatory complications	Inverse variance weighted	2	0.344359	0.271733	0.205059	1.41108	0.828418	2.40357
PTPN22	T1DM with peripheral circulatory complications	Wald ratio	1	0.433774	0.188952	0.0216941	1.54307	1.06548	2.23473
CYBβ	T1DM with peripheral circulatory complications	Inverse variance weighted	5	0.0996557	0.334488	0.765753	1.10479	0.573533	2.12815
ATP2A1	T1DM with peripheral circulatory complications	Wald ratio	1	-0.253864	0.416559	0.542239	0.775797	0.342899	1.75522
IL27	T1DM with peripheral circulatory complications	Wald ratio	1	-0.366131	0.374615	0.328394	0.693412	0.332746	1.44501
C4B	T1DM with peripheral circulatory complications	Inverse variance weighted	2	0.797305	0.0960421	1.02701e-16	2.21955	1.83871	2.67928
LT-β	T1DM with peripheral circulatory complications	Wald ratio	1	-3.64581	0.607431	1.94885e-09	0.0261003	0.0079358	0.0858423
ERBB3	T1DM with renal complications	Wald ratio	1	-0.75779	0.144377	1.53184e-07	0.468701	0.353183	0.622003
ERP29	T1DM with renal complications	Wald ratio	1	0.148253	0.18269	0.417077	1.15981	0.810731	1.65918
TYK2	T1DM with renal complications	Inverse variance weighted	3	-0.149141	0.109634	0.173718	0.861447	0.694874	1.06795
CD69	T1DM with renal complications	Inverse variance weighted	2	0.197549	0.17719	0.264893	1.21841	0.860929	1.72434
PTPN22	T1DM with renal complications	Wald ratio	1	0.621064	0.120965	2.83254e-07	1.86091	1.46811	2.3588
CYBβ	T1DM with renal complications	Inverse variance weighted	5	0.699886	0.294798	0.0175908	2.01352	1.12985	3.58834
ATP2A1	T1DM with renal complications	Wald ratio	1	-0.51586	0.2724	0.0582571	0.596987	0.35002	1.01821
IL27	T1DM with renal complications	Wald ratio	1	-0.354373	0.244552	0.147317	0.701613	0.434441	1.13309
C4B	T1DM with renal complications	Inverse variance weighted	2	0.863554	0.0624543	1.75266e-43	2.37157	2.09833	2.68039
LT-β	T1DM with renal complications	Wald ratio	1	-3.94122	0.400916	8.31751e-23	0.0194245	0.00885287	0.0426204

## Sheet: table6
Table6: Information on T2DM biomarkers and data sources.
biomarker	GWAS id	PMID
vitamin D	ebi-a-GCST005367	29343764
branched-chain amino acid	ebi-a-GCST90092984	35213538
LDL cholesterol	ieu-a-300	24097068
Triglycerides	ieu-a-302	24097068
Proinsulin levels	ebi-a-GCST001212	21873549
Total fatty acid levels	ebi-a-GCST90092987	35213538
Glycerol	met-c-861	27005778
Mannose	met-a-314	24816252
Glycoprotein acetylation	met-d-GlycA	NA
Acetoacetate	met-d-Acetoacetate	NA
BMI	ieu-a-2	25673413
hypertension	ukb-a-61	NA
Waist-to-hip ratio	ieu-a-78	25673412

## Sheet: table7
Table7: The results of MR analysis on the relationship between the identified "druggable" gene eQTL and T2DM biomarkers.
Exposure	Outcome	Method	Nsnp	b	Se	Pval	OR	Lci95	Uci95
MAP3K13	vitamin D	Wald ratio	1	0.00421112	0.0103364	0.683709	1.00422	0.98408	1.02477
NRBP1	vitamin D	Wald ratio	1	-0.00285507	0.00628116	0.649436	0.997149	0.984948	1.0095
KIF11	vitamin D	Wald ratio	1	0.0220973	0.0176778	0.2113	1.02234	0.987527	1.05839
PEAK1	vitamin D	Wald ratio	1	-0.0117279	0.00912171	0.198543	0.988341	0.970828	1.00617
CCNE2	vitamin D	Wald ratio	1	0.0106344	0.0186103	0.567709	1.01069	0.974489	1.04824
KCNJ11	vitamin D	Wald ratio	1	0.064557	0.0303797	0.0335866	1.06669	1.00503	1.13213
MAP3K13	branched-chain amino acid	Wald ratio	1	0.00308967	0.020888	0.882409	1.00309	0.962857	1.04501
NRBP1	branched-chain amino acid	Wald ratio	1	0.0830152	0.0114831	4.85416e-13	1.08656	1.06238	1.11129
REG4	branched-chain amino acid	Wald ratio	1	0.0354553	0.0411908	0.389371	1.03609	0.955731	1.12321
KIF11	branched-chain amino acid	Wald ratio	1	-0.0769779	0.0360155	0.0325692	0.92591	0.862804	0.993633
PEAK1	branched-chain amino acid	Wald ratio	1	0.0143457	0.0175054	0.412502	1.01445	0.980233	1.04986
CCNE2	branched-chain amino acid	Wald ratio	1	-0.116102	0.0361427	0.00131663	0.890384	0.829492	0.955746
KCNJ11	branched-chain amino acid	Wald ratio	1	0.0413892	0.0264188	0.117194	1.04226	0.989662	1.09765
MAP3K13	LDL cholesterol	Wald ratio	1	-0.00842225	0.0267981	0.753304	0.991613	0.940874	1.04509
NRBP1	LDL cholesterol	Wald ratio	1	0.0117058	0.0151319	0.439176	1.01177	0.982208	1.04223
REG4	LDL cholesterol	Wald ratio	1	-0.136566	0.0605821	0.0241812	0.872348	0.774678	0.982332
KIF11	LDL cholesterol	Wald ratio	1	-0.0645241	0.032704	0.0484986	0.937514	0.879305	0.999576
PEAK1	LDL cholesterol	Wald ratio	1	-0.00347494	0.0225871	0.877731	0.996531	0.953376	1.04164
CCNE2	LDL cholesterol	Wald ratio	1	-0.0301309	0.0469687	0.521192	0.970319	0.884981	1.06389
KCNJ11	LDL cholesterol	Wald ratio	1	0.0816456	0.0341772	0.0168994	1.08507	1.01477	1.16025
MAP3K13	Triglycerides	Wald ratio	1	-0.0344546	0.0241182	0.153127	0.966132	0.921524	1.0129
NRBP1	Triglycerides	Wald ratio	1	0.166165	0.0134188	3.23124e-35	1.18077	1.15012	1.21224
REG4	Triglycerides	Wald ratio	1	0.207417	0.055448	0.000183479	1.2305	1.10378	1.37176
KIF11	Triglycerides	Wald ratio	1	-0.0919248	0.0291684	0.00162426	0.912174	0.861487	0.965842
PEAK1	Triglycerides	Wald ratio	1	0.00173747	0.0204153	0.932177	1.00174	0.962447	1.04264
CCNE2	Triglycerides	Wald ratio	1	-0.0895065	0.0416515	0.0316395	0.914382	0.842701	0.992161
KCNJ11	Triglycerides	Wald ratio	1	-0.0297468	0.0310127	0.337466	0.970691	0.913445	1.03152
MAP3K13	Proinsulin levels	Wald ratio	1	-0.0149303	0.0107192	0.163663	0.985181	0.964698	1.0061
NRBP1	Proinsulin levels	Wald ratio	1	-0.0339753	0.00542463	3.77258e-10	0.966595	0.956373	0.976927
REG4	Proinsulin levels	Wald ratio	1	0.0287508	0.0225899	0.203115	1.02917	0.984594	1.07576
KIF11	Proinsulin levels	Wald ratio	1	0.0282845	0.0167939	0.092141	1.02869	0.995379	1.06311
PEAK1	Proinsulin levels	Wald ratio	1	-0.00651551	0.00868734	0.453255	0.993506	0.976732	1.01057
CCNE2	Proinsulin levels	Wald ratio	1	0.00443101	0.0186103	0.811807	1.00444	0.968463	1.04176
KCNJ11	Proinsulin levels	Wald ratio	1	-0.00632911	0.0120253	0.598669	0.993691	0.970544	1.01739
MAP3K13	Total fatty acid levels	Wald ratio	1	0.0623024	0.0213038	0.00345039	1.06428	1.02076	1.10966
NRBP1	Total fatty acid levels	Wald ratio	1	0.180677	0.0116988	8.27758e-54	1.19803	1.17087	1.22582
REG4	Total fatty acid levels	Wald ratio	1	0.234639	0.041946	2.22124e-08	1.26445	1.16465	1.3728
KIF11	Total fatty acid levels	Wald ratio	1	-0.101637	0.0367277	0.00565202	0.903357	0.840614	0.970785
PEAK1	Total fatty acid levels	Wald ratio	1	0.000145308	0.0178453	0.993503	1.00015	0.965768	1.03575
CCNE2	Total fatty acid levels	Wald ratio	1	-0.0625039	0.0368116	0.0895193	0.939409	0.874018	1.00969
KCNJ11	Total fatty acid levels	Wald ratio	1	-0.00322529	0.0269301	0.904669	0.99678	0.945531	1.05081
MAP3K13	Glycerol	Wald ratio	1	-0.00527539	0.0536459	0.921664	0.994739	0.895457	1.10503
NRBP1	Glycerol	Wald ratio	1	0.0588202	0.0295386	0.0464478	1.06058	1.00093	1.1238
REG4	Glycerol	Wald ratio	1	-0.0675131	0.113073	0.550457	0.934715	0.74891	1.16662
KIF11	Glycerol	Wald ratio	1	-0.0901747	0.0923314	0.328747	0.913772	0.762507	1.09504
PEAK1	Glycerol	Wald ratio	1	-0.00956911	0.0444488	0.829546	0.990477	0.907839	1.08064
CCNE2	Glycerol	Wald ratio	1	-0.0328515	0.0915802	0.719805	0.967682	0.808683	1.15794
KCNJ11	Glycerol	Wald ratio	1	0.100899	0.0691076	0.144284	1.10616	0.966038	1.26662
MAP3K13	Mannose	Wald ratio	1	-0.0164617	0.0122505	0.179029	0.983673	0.960335	1.00758
NRBP1	Mannose	Wald ratio	1	-0.0708058	0.00685217	4.97993e-25	0.931643	0.919214	0.944239
REG4	Mannose	Wald ratio	1	0.0308045	0.0308045	0.317311	1.03128	0.970861	1.09547
KIF11	Mannose	Wald ratio	1	-0.00883892	0.0212134	0.676922	0.9912	0.950833	1.03328
PEAK1	Mannose	Wald ratio	1	0.00781861	0.0104248	0.453255	1.00785	0.987465	1.02865
CCNE2	Mannose	Wald ratio	1	-0.0354481	0.0212689	0.0955807	0.965173	0.925765	1.00626
KCNJ11	Mannose	Wald ratio	1	0.0126582	0.0189873	0.504985	1.01274	0.975742	1.05114
MAP3K13	glycoprotein acetyl	Wald ratio	1	0.0476596	0.0214949	0.0266061	1.04881	1.00554	1.09394
NRBP1	glycoprotein acetyl	Wald ratio	1	0.172879	0.0118121	1.65994e-48	1.18872	1.16152	1.21656
REG4	glycoprotein acetyl	Wald ratio	1	0.357888	0.042355	2.91981e-17	1.43031	1.31636	1.55411
KIF11	glycoprotein acetyl	Wald ratio	1	-0.0917179	0.0370703	0.0133548	0.912362	0.848423	0.98112
PEAK1	glycoprotein acetyl	Wald ratio	1	0.0467105	0.0180246	0.0095563	1.04782	1.01145	1.0855
CCNE2	glycoprotein acetyl	Wald ratio	1	-0.0184308	0.0371824	0.620116	0.981738	0.912736	1.05596
KCNJ11	glycoprotein acetyl	Wald ratio	1	-0.00113132	0.0271853	0.966806	0.998869	0.94704	1.05354
MAP3K13	Acetoacetate	Wald ratio	1	0.00385126	0.0549973	0.944173	1.00386	0.901276	1.11812
NRBP1	Acetoacetate	Wald ratio	1	0.0473713	0.0296299	0.109872	1.04851	0.989354	1.11121
REG4	Acetoacetate	Wald ratio	1	-0.229298	0.116821	0.0496671	0.795091	0.632379	0.999671
KIF11	Acetoacetate	Wald ratio	1	0.0577447	0.0921899	0.531075	1.05944	0.88431	1.26926
PEAK1	Acetoacetate	Wald ratio	1	0.00289289	0.045083	0.948836	1.0029	0.918081	1.09555
CCNE2	Acetoacetate	Wald ratio	1	0.195594	0.0925018	0.0344738	1.21603	1.01439	1.45775
KCNJ11	Acetoacetate	Wald ratio	1	-0.00882278	0.0722722	0.902838	0.991216	0.860298	1.14206
MAP3K13	BMI	Wald ratio	1	-0.0103364	0.0187586	0.58162	0.989717	0.953989	1.02678
NRBP1	BMI	Wald ratio	1	-0.020842	0.0105638	0.0484986	0.979374	0.959304	0.999863
REG4	BMI	Wald ratio	1	-0.0441531	0.0513408	0.389789	0.956808	0.865212	1.0581
KIF11	BMI	Wald ratio	1	0.0512657	0.0256329	0.0455003	1.0526	1.00103	1.10684
PEAK1	BMI	Wald ratio	1	0.0152028	0.0156372	0.33094	1.01532	0.984673	1.04692
CCNE2	BMI	Wald ratio	1	-0.0354481	0.0319033	0.266521	0.965173	0.906668	1.02745
KCNJ11	BMI	Wald ratio	1	-0.112658	0.0316456	0.000370855	0.893456	0.839723	0.950628
MAP3K13	hypertension	Wald ratio	1	-0.00741219	0.00556936	0.183226	0.992615	0.981839	1.00351
NRBP1	hypertension	Wald ratio	1	0.00696092	0.00306138	0.0229788	1.00699	1.00096	1.01305
REG4	hypertension	Wald ratio	1	0.0288709	0.0109723	0.0085074	1.02929	1.00739	1.05167
KIF11	hypertension	Wald ratio	1	0.0171276	0.00960048	0.0744176	1.01728	0.998312	1.0366
PEAK1	hypertension	Wald ratio	1	6.21736e-05	0.00465785	0.98935	1.00006	0.990974	1.00923
CCNE2	hypertension	Wald ratio	1	-0.0443817	0.00963976	4.1441e-06	0.956589	0.938685	0.974834
KCNJ11	hypertension	Wald ratio	1	0.03182	0.00703627	6.11756e-06	1.03233	1.01819	1.04667
MAP3K13	Waist-to-hip ratio	Wald ratio	1	-0.0803942	0.0222041	0.000293819	0.922753	0.883456	0.963797
NRBP1	Waist-to-hip ratio	Wald ratio	1	0.0245536	0.0122768	0.0455003	1.02486	1.00049	1.04982
REG4	Waist-to-hip ratio	Wald ratio	1	0.0841989	0.055448	0.128884	1.08785	0.975818	1.21273
KIF11	Waist-to-hip ratio	Wald ratio	1	-0.106067	0.0300523	0.000416485	0.899364	0.847919	0.95393
PEAK1	Waist-to-hip ratio	Wald ratio	1	-0.0121623	0.0186778	0.514941	0.987911	0.952399	1.02475
CCNE2	Waist-to-hip ratio	Wald ratio	1	-0.00797582	0.0381067	0.834212	0.992056	0.92066	1.06899
KCNJ11	Waist-to-hip ratio	Wald ratio	1	0.043038	0.0335443	0.199485	1.04398	0.977547	1.11492
